# Supplementary material for: Bis(1,10-phenanthroline-κ2 N,N′)(sulfato-κO)copper(II) ethanol monosolvate
Source: Acta Crystallogr Sect E Struct Rep Online. 2013 Sep 28;69(Pt 10):m568–9. doi: 10.1107/S1600536813026093 (PMC3790369; doi:10.1107/S1600536813026093)
Supplement: Supplementary file 1 [file e-69-0m568-sup1.cif]

##############################################################################
#                                                                            #
# This CIF contains the data in a paper accepted for publication in          #
# Acta Crystallographica Section E. It conforms to the requirements of       #
# Notes for Authors for Acta Crystallographica Section E, and has been       #
# peer reviewed under the auspices of the IUCr Commission on Journals.       #
#                                                                            #
# Full details of the Crystallographic Information File format               #
# are given in the paper "The Crystallographic Information File (CIF):       #
# a New Standard Archive File for Crystallography" by S. R. Hall, F. H.      #
# Allen and I. D. Brown [Acta Cryst. (1991), A47, 655-685].                  #
#                                                                            #
# The current version of the core CIF dictionary is obtainable from          #
# ftp://ftp.iucr.org/pub/cif_core.dic.                                       #
#                                                                            #
# Software is freely available for graphical display of the structure(s)     #
# in this CIF. For information consult the CIF software page                 #
# http://www.iucr.org/resources/cif/software.                                #
#                                                                            #
# This file may be used for bona fide research purposes within the           #
# scientific community so long as proper attribution is given to the journal # 
# article from which it was obtained.                                        #
#                                                                            #
##############################################################################
data_I
_database_code_depnum_ccdc_archive 'CCDC 962540'
_audit_creation_method     SHELXL-97
_chemical_name_systematic
;
Bis(1,10-phenanthroline-\k^2^<i>N</i>,<i>N</i>')(sulfato-\k<i>O</i>)copper(II)
ethanol monosolvate
;
_chemical_name_common     ?
_chemical_formula_moiety     'C24 H16 Cu N4 O4 S, C2 H4 O'
_chemical_formula_sum     'C26 H20 Cu N4 O5 S'
_chemical_formula_iupac     '[Cu (S O4) (C12 H8 N2)2], C2 H6 O'
_chemical_formula_weight     564.06
_chemical_melting_point     ?
_symmetry_cell_setting     monoclinic
_symmetry_space_group_name_H-M     'C c'
_symmetry_space_group_name_Hall     'C -2yc'
loop_
    _symmetry_equiv_pos_as_xyz
    'x, y, z'
    'x, -y, z+1/2'
    'x+1/2, y+1/2, z'
    'x+1/2, -y+1/2, z+1/2'
_cell_length_a     17.5488(14)
_cell_length_b     11.9360(11)
_cell_length_c     13.0663(9)
_cell_angle_alpha     90.00
_cell_angle_beta     120.664(5)
_cell_angle_gamma     90.00
_cell_volume     2354.2(3)
_cell_formula_units_Z     4
_cell_measurement_reflns_used     11381
_cell_measurement_theta_min     1.8
_cell_measurement_theta_max     29.45
_cell_measurement_temperature     150(2)
_cell_special_details     ?
_exptl_crystal_description     block
_exptl_crystal_colour     blue
_exptl_crystal_size_max     0.32
_exptl_crystal_size_mid     0.24
_exptl_crystal_size_min     0.12
_exptl_crystal_density_diffrn     1.591
_exptl_crystal_density_meas     ?
_exptl_crystal_density_method     'not measured'
_exptl_crystal_F_000     1156
_exptl_absorpt_coefficient_mu     1.064
_exptl_absorpt_correction_type     numerical
_exptl_absorpt_process_details
;
(X-AREA; Stoe & Cie, 2002)
;
_exptl_absorpt_correction_T_min     0.7270
_exptl_absorpt_correction_T_max     0.8829
_exptl_special_details     ?
_diffrn_ambient_temperature     150(2)
_diffrn_radiation_type     MoK\a
_diffrn_radiation_wavelength     0.71073
_diffrn_radiation_source     'fine-focus sealed tube'
_diffrn_radiation_monochromator     graphite
_diffrn_measurement_device_type     'Stoe IPDS2'
_diffrn_measurement_method     '\w scans'
_diffrn_detector_area_resol_mean     6.67
_diffrn_reflns_number     10087
_diffrn_reflns_av_R_equivalents     0.0703
_diffrn_reflns_av_sigmaI/netI     0.0691
_diffrn_reflns_theta_min     2.18
_diffrn_reflns_theta_max     29.18
_diffrn_reflns_theta_full     25.30
_diffrn_measured_fraction_theta_max     0.993
_diffrn_measured_fraction_theta_full     1.000
_diffrn_reflns_limit_h_min     -24
_diffrn_reflns_limit_h_max     23
_diffrn_reflns_limit_k_min     -15
_diffrn_reflns_limit_k_max     16
_diffrn_reflns_limit_l_min     -17
_diffrn_reflns_limit_l_max     17
_diffrn_standards_number     ?
_diffrn_standards_interval_count     ?
_diffrn_standards_interval_time     ?
_diffrn_standards_decay_%     ?
_refine_special_details
;
Refinement of <i>F</i>^2^ against ALL reflections. The weighted <i>R</i>-factor
<i>wR</i> and goodness of fit <i>S</i> are based on <i>F</i>^2^, conventional
<i>R</i>-factors <i>R</i> are based on <i>F</i>, with <i>F</i> set to zero for
negative <i>F</i>^2^. The threshold expression of <i>F</i>^2^ >
\s(<i>F</i>^2^) is used only for calculating <i>R</i>-factors(gt) <i>etc</i>.
and is not relevant to the choice of reflections for refinement.
<i>R</i>-factors based on <i>F</i>^2^ are statistically about twice as large
as those based on <i>F</i>, and <i>R</i>- factors based on ALL data will be
even larger.
;
_reflns_number_total     5771
_reflns_number_gt     4259
_reflns_threshold_expression     I>2sigma(I)
_refine_ls_structure_factor_coef     Fsqd
_refine_ls_matrix_type     full
_refine_ls_R_factor_all     0.0777
_refine_ls_R_factor_gt     0.0578
_refine_ls_wR_factor_gt     0.1489
_refine_ls_wR_factor_ref     0.1595
_refine_ls_goodness_of_fit_ref     1.010
_refine_ls_restrained_S_all     1.023
_refine_ls_number_reflns     5771
_refine_ls_number_parameters     331
_refine_ls_number_restraints     8
_refine_ls_hydrogen_treatment     constr
_refine_ls_weighting_scheme     calc
_refine_ls_weighting_details
                      'w=1/[\s^2^(Fo^2^)+(0.0966P)^2^] where P=(Fo^2^+2Fc^2^)/3'
_atom_sites_solution_hydrogens     geom
_atom_sites_solution_primary     direct
_atom_sites_solution_secondary     difmap
_refine_ls_shift/su_max     0.000
_refine_ls_shift/su_mean     0.000
_refine_diff_density_max     1.019
_refine_diff_density_min     -1.092
_refine_ls_extinction_method     none
_refine_ls_extinction_coef     ?
_refine_ls_abs_structure_details     'Flack (1983), 2594 Friedel pairs'
_refine_ls_abs_structure_Flack     0.346(19)
loop_
    _atom_type_symbol
    _atom_type_description
    _atom_type_scat_dispersion_real
    _atom_type_scat_dispersion_imag
    _atom_type_scat_source
    'Cu' 'Cu' 0.3201 1.2651
                         'International Tables Vol C Tables 4.2.6.8 and 6.1.1.4'
    'C' 'C' 0.0033 0.0016
                         'International Tables Vol C Tables 4.2.6.8 and 6.1.1.4'
    'H' 'H' 0.0000 0.0000
                         'International Tables Vol C Tables 4.2.6.8 and 6.1.1.4'
    'N' 'N' 0.0061 0.0033
                         'International Tables Vol C Tables 4.2.6.8 and 6.1.1.4'
    'O' 'O' 0.0106 0.0060
                         'International Tables Vol C Tables 4.2.6.8 and 6.1.1.4'
    'S' 'S' 0.1246 0.1234
                         'International Tables Vol C Tables 4.2.6.8 and 6.1.1.4'
_computing_data_collection     'X-AREA (Stoe & Cie, 2002)'
_computing_cell_refinement     'X-AREA (Stoe & Cie, 2002)'
_computing_data_reduction     'X-AREA (Stoe & Cie, 2002)'
_computing_structure_solution     'SHELXS86 (Sheldrick, 2008)'
_computing_structure_refinement     'SHELXL97 (Sheldrick, 2008)'
_computing_molecular_graphics     'DIAMOND (Brandenburg, 1999)'
_computing_publication_material
;publCIF (Westrip, 2010) and <i>PLATON</i>
(Spek, 2009)
;
loop_
    _atom_site_type_symbol
    _atom_site_label
    _atom_site_fract_x
    _atom_site_fract_y
    _atom_site_fract_z
    _atom_site_U_iso_or_equiv
    _atom_site_adp_type
    _atom_site_calc_flag
    _atom_site_refinement_flags
    _atom_site_occupancy
    _atom_site_symmetry_multiplicity
    _atom_site_disorder_assembly
    _atom_site_disorder_group
    N N1 0.9825(4) 0.1792(4) 0.0032(4) 0.0321(12) Uani d . 1 1 . .
    C C11 0.9177(5) 0.2042(4) 0.1237(6) 0.0314(14) Uani d . 1 1 . .
    C C9 0.9264(5) 0.2899(5) 0.3232(7) 0.0358(16) Uani d . 1 1 . .
    H H9 0.9317 0.3189 0.3942 0.043 Uiso calc R 1 1 . .
    C C8 0.8537(6) 0.2293(5) 0.2455(7) 0.0388(16) Uani d . 1 1 . .
    H H8 0.8073 0.2179 0.2616 0.047 Uiso calc R 1 1 . .
    C C12 0.9124(4) 0.1580(5) 0.0166(5) 0.0270(12) Uani d . 1 1 . .
    C C7 0.8467(5) 0.1836(5) 0.1419(6) 0.0322(13) Uani d . 1 1 . .
    C C1 0.9812(5) 0.1396(6) -0.0927(6) 0.0398(15) Uani d . 1 1 . .
    H H1 1.0303 0.1539 -0.1028 0.048 Uiso calc R 1 1 . .
    C C4 0.8389(5) 0.0977(5) -0.0645(6) 0.0341(14) Uani d . 1 1 . .
    C C6 0.7713(5) 0.1197(6) 0.0568(6) 0.0363(14) Uani d . 1 1 . .
    H H6 0.7240 0.1053 0.0705 0.044 Uiso calc R 1 1 . .
    C C5 0.7675(5) 0.0797(5) -0.0437(6) 0.0369(15) Uani d . 1 1 . .
    H H5 0.7166 0.0394 -0.1004 0.044 Uiso calc R 1 1 . .
    C C2 0.9085(6) 0.0763(5) -0.1810(6) 0.0437(19) Uani d . 1 1 . .
    H H2 0.9091 0.0477 -0.2484 0.052 Uiso calc R 1 1 . .
    C C10 0.9946(5) 0.3089(5) 0.2959(6) 0.0346(14) Uani d . 1 1 . .
    H H10 1.0448 0.3526 0.3483 0.042 Uiso calc R 1 1 . .
    C C3 0.8385(5) 0.0578(5) -0.1665(5) 0.0358(14) Uani d . 1 1 . .
    H H3 0.7886 0.0176 -0.2254 0.043 Uiso calc R 1 1 . .
    N N4 1.1718(4) 0.1823(4) 0.2833(4) 0.0291(11) Uani d . 1 1 . .
    N N3 1.1675(4) 0.2753(4) 0.0952(5) 0.0289(11) Uani d . 1 1 . .
    C C28 1.3163(5) 0.0529(6) 0.4483(6) 0.0386(14) Uani d . 1 1 . .
    H H28 1.3636 0.0072 0.5043 0.046 Uiso calc R 1 1 . .
    C C27 1.3163(5) 0.0950(5) 0.3475(6) 0.0324(14) Uani d . 1 1 . .
    C C22 1.2237(6) 0.3009(6) -0.0345(6) 0.0389(16) Uani d . 1 1 . .
    H H22 1.2157 0.3323 -0.1061 0.047 Uiso calc R 1 1 . .
    C C21 1.1627(5) 0.3212(6) -0.0013(6) 0.0382(15) Uani d . 1 1 . .
    H H21 1.1147 0.3701 -0.0489 0.046 Uiso calc R 1 1 . .
    C C30 1.1765(5) 0.1415(5) 0.3818(6) 0.0351(14) Uani d . 1 1 . .
    H H30 1.1291 0.1567 0.3951 0.042 Uiso calc R 1 1 . .
    C C24 1.3057(4) 0.1865(5) 0.1399(6) 0.0313(13) Uani d . 1 1 . .
    C C29 1.2464(5) 0.0790(6) 0.4645(6) 0.0386(16) Uani d . 1 1 . .
    H H29 1.2469 0.0533 0.5336 0.046 Uiso calc R 1 1 . .
    C C23 1.2969(6) 0.2347(6) 0.0355(6) 0.0367(15) Uani d . 1 1 . .
    H H23 1.3404 0.2219 0.0140 0.044 Uiso calc R 1 1 . .
    O O3 1.0467(3) 0.4360(3) 0.0884(3) 0.0413(10) Uani d . 1 1 . .
    O O4 0.9925(3) 0.6192(4) 0.0848(4) 0.0398(10) Uani d . 1 1 . .
    C C32 1.2395(5) 0.2082(5) 0.1656(6) 0.0298(13) Uani d . 1 1 . .
    C C31 1.2409(4) 0.1608(5) 0.2672(5) 0.0278(12) Uani d . 1 1 . .
    C C26 1.3840(5) 0.0775(6) 0.3205(6) 0.0377(15) Uani d . 1 1 . .
    H H26 1.4338 0.0337 0.3737 0.045 Uiso calc R 1 1 . .
    C C25 1.3812(5) 0.1204(6) 0.2219(6) 0.0383(14) Uani d . 1 1 . .
    H H25 1.4282 0.1069 0.2075 0.046 Uiso calc R 1 1 . .
    Cu Cu1 1.07989(4) 0.28399(4) 0.14929(5) 0.03031(16) Uani d . 1 1 . .
    S S2 1.06669(9) 0.54426(10) 0.15762(10) 0.0283(3) Uani d . 1 1 . .
    N N2 0.9884(4) 0.2662(4) 0.1978(5) 0.0306(12) Uani d . 1 1 . .
    O O1 1.0717(3) 0.5217(3) 0.2709(3) 0.0329(8) Uani d . 1 1 . .
    O O2 1.1491(3) 0.5917(4) 0.1765(4) 0.0494(13) Uani d . 1 1 . .
    C C41A 1.0959(9) 0.8927(10) 0.1088(12) 0.059(3) Uiso d PD 0.695(15) 1 A 1
    H H41A 1.0757 0.9478 0.0434 0.071 Uiso calc PR 0.695(15) 1 A 1
    H H41B 1.1497 0.9256 0.1768 0.071 Uiso calc PR 0.695(15) 1 A 1
    C C42A 1.0326(8) 0.8986(9) 0.1425(11) 0.050(2) Uiso d PD 0.695(15) 1 A 1
    H H42A 1.0491 0.9641 0.1962 0.060 Uiso calc PR 0.695(15) 1 A 1
    H H42B 0.9763 0.9186 0.0696 0.060 Uiso calc PR 0.695(15) 1 A 1
    C C41B 1.132(2) 0.890(2) 0.158(3) 0.059(3) Uiso d PD 0.305(15) 1 A 2
    H H41C 1.1178 0.9632 0.1164 0.071 Uiso calc PR 0.305(15) 1 A 2
    H H41D 1.1954 0.8923 0.2192 0.071 Uiso calc PR 0.305(15) 1 A 2
    C C42B 1.0858(15) 0.8890(19) 0.221(2) 0.050(2) Uiso d PD 0.305(15) 1 A 2
    H H42C 1.1305 0.8718 0.3044 0.060 Uiso calc PR 0.305(15) 1 A 2
    H H42D 1.0663 0.9671 0.2197 0.060 Uiso calc PR 0.305(15) 1 A 2
    O O41 1.1240(5) 0.8127(6) 0.0766(7) 0.0523(15) Uiso d PD 0.663(10) 1 . .
    O O42 1.0135(10) 0.8216(12) 0.1916(14) 0.0523(15) Uiso d PD 0.337(10) 1 . .
loop_
    _atom_site_aniso_label
    _atom_site_aniso_U_11
    _atom_site_aniso_U_22
    _atom_site_aniso_U_33
    _atom_site_aniso_U_12
    _atom_site_aniso_U_13
    _atom_site_aniso_U_23
    N1 0.044(3) 0.028(3) 0.030(3) 0.001(2) 0.023(3) 0.001(2)
    C11 0.048(4) 0.017(3) 0.027(3) 0.001(3) 0.018(3) -0.002(2)
    C9 0.049(4) 0.031(3) 0.035(4) -0.004(3) 0.027(4) -0.003(2)
    C8 0.052(4) 0.032(3) 0.048(4) 0.006(3) 0.037(4) 0.007(3)
    C12 0.034(3) 0.023(3) 0.020(2) 0.002(2) 0.011(3) 0.001(2)
    C7 0.042(4) 0.024(3) 0.032(3) 0.008(3) 0.021(3) 0.008(2)
    C1 0.055(4) 0.037(4) 0.030(3) 0.003(3) 0.024(3) -0.001(3)
    C4 0.044(4) 0.029(3) 0.027(3) -0.001(3) 0.017(3) 0.003(2)
    C6 0.038(4) 0.036(3) 0.036(3) -0.002(3) 0.020(3) 0.004(3)
    C5 0.043(4) 0.030(3) 0.028(3) -0.003(3) 0.011(3) 0.000(2)
    C2 0.073(6) 0.031(3) 0.028(3) -0.008(3) 0.027(4) -0.009(3)
    C10 0.048(4) 0.027(3) 0.027(3) -0.004(3) 0.017(3) -0.007(2)
    C3 0.047(4) 0.027(3) 0.021(3) -0.001(3) 0.008(3) -0.003(2)
    N4 0.039(3) 0.024(2) 0.017(2) 0.001(2) 0.009(2) 0.0012(18)
    N3 0.031(3) 0.029(3) 0.027(3) 0.009(2) 0.015(3) 0.0079(19)
    C28 0.045(4) 0.034(3) 0.024(3) 0.002(3) 0.007(3) 0.000(2)
    C27 0.037(4) 0.024(3) 0.024(3) -0.004(2) 0.006(3) -0.006(2)
    C22 0.053(4) 0.042(4) 0.027(3) 0.001(3) 0.024(4) 0.006(3)
    C21 0.050(4) 0.037(3) 0.038(4) 0.006(3) 0.029(4) 0.009(3)
    C30 0.048(4) 0.031(3) 0.031(3) 0.008(3) 0.023(3) 0.009(2)
    C24 0.031(3) 0.031(3) 0.028(3) 0.002(2) 0.012(3) -0.001(2)
    C29 0.049(4) 0.039(4) 0.021(3) 0.004(3) 0.013(3) 0.008(3)
    C23 0.046(4) 0.037(3) 0.030(3) 0.001(3) 0.021(3) 0.000(3)
    O3 0.069(3) 0.0277(18) 0.030(2) 0.0063(19) 0.027(2) -0.0005(15)
    O4 0.041(3) 0.036(2) 0.027(2) 0.0091(19) 0.007(2) 0.0044(18)
    C32 0.031(3) 0.030(3) 0.023(3) -0.003(2) 0.010(3) -0.006(2)
    C31 0.033(3) 0.023(3) 0.020(2) 0.000(2) 0.008(3) -0.002(2)
    C26 0.034(4) 0.040(4) 0.028(3) 0.004(3) 0.008(3) 0.000(3)
    C25 0.035(4) 0.035(3) 0.037(3) 0.001(3) 0.012(3) -0.004(3)
    Cu1 0.0389(3) 0.0257(2) 0.0295(3) 0.0021(4) 0.0197(3) 0.0019(3)
    S2 0.0318(8) 0.0280(5) 0.0221(6) -0.0002(6) 0.0116(6) 0.0000(5)
    N2 0.040(3) 0.029(3) 0.027(3) -0.001(2) 0.020(3) -0.0030(19)
    O1 0.038(2) 0.0352(18) 0.0220(17) 0.0030(17) 0.0128(18) 0.0037(15)
    O2 0.034(3) 0.075(4) 0.040(3) -0.013(2) 0.020(2) 0.002(2)
_geom_special_details
;
All e.s.d.'s (except the e.s.d. in the dihedral angle between two l.s. planes)
are estimated using the full covariance matrix. The cell e.s.d.'s are taken
into account individually in the estimation of e.s.d.'s in distances, angles
and torsion angles; correlations between e.s.d.'s in cell parameters are only
used when they are defined by crystal symmetry. An approximate (isotropic)
treatment of cell e.s.d.'s is used for estimating e.s.d.'s involving l.s.
planes.
;
loop_
    _geom_bond_atom_site_label_1
    _geom_bond_atom_site_label_2
    _geom_bond_site_symmetry_2
    _geom_bond_distance
    _geom_bond_publ_flag
    N1 C1 . 1.329(7) ?
    N1 C12 . 1.352(8) ?
    N1 Cu1 . 2.191(6) ?
    C11 N2 . 1.342(9) ?
    C11 C7 . 1.405(10) ?
    C11 C12 . 1.462(8) ?
    C9 C8 . 1.364(11) ?
    C9 C10 . 1.431(10) ?
    C9 H9 . 0.9500 ?
    C8 C7 . 1.406(9) ?
    C8 H8 . 0.9500 ?
    C12 C4 . 1.382(10) ?
    C7 C6 . 1.437(10) ?
    C1 C2 . 1.424(11) ?
    C1 H1 . 0.9500 ?
    C4 C3 . 1.412(9) ?
    C4 C5 . 1.429(10) ?
    C6 C5 . 1.366(9) ?
    C6 H6 . 0.9500 ?
    C5 H5 . 0.9500 ?
    C2 C3 . 1.354(11) ?
    C2 H2 . 0.9500 ?
    C10 N2 . 1.331(8) ?
    C10 H10 . 0.9500 ?
    C3 H3 . 0.9500 ?
    N4 C30 . 1.340(7) ?
    N4 C31 . 1.356(8) ?
    N4 Cu1 . 2.064(5) ?
    N3 C21 . 1.337(8) ?
    N3 C32 . 1.378(9) ?
    N3 Cu1 . 1.995(5) ?
    C28 C29 . 1.382(10) ?
    C28 C27 . 1.410(9) ?
    C28 H28 . 0.9500 ?
    C27 C26 . 1.416(10) ?
    C27 C31 . 1.433(9) ?
    C22 C21 . 1.366(10) ?
    C22 C23 . 1.383(11) ?
    C22 H22 . 0.9500 ?
    C21 H21 . 0.9500 ?
    C30 C29 . 1.370(10) ?
    C30 H30 . 0.9500 ?
    C24 C32 . 1.389(9) ?
    C24 C23 . 1.415(9) ?
    C24 C25 . 1.441(10) ?
    C29 H29 . 0.9500 ?
    C23 H23 . 0.9500 ?
    O3 S2 . 1.513(4) ?
    O3 Cu1 . 1.947(4) ?
    O4 S2 . 1.462(5) ?
    C32 C31 . 1.431(8) ?
    C26 C25 . 1.363(10) ?
    C26 H26 . 0.9500 ?
    C25 H25 . 0.9500 ?
    Cu1 N2 . 2.015(5) ?
    S2 O2 . 1.453(5) ?
    S2 O1 . 1.463(3) ?
    C41A O41 . 1.242(11) ?
    C41A C42A . 1.391(12) ?
    C41A H41A . 0.9900 ?
    C41A H41B . 0.9900 ?
    C42A O42 . 1.260(13) ?
    C42A H42A . 0.9900 ?
    C42A H42B . 0.9900 ?
    C41B O41 . 1.360(17) ?
    C41B C42B . 1.411(18) ?
    C41B H41C . 0.9900 ?
    C41B H41D . 0.9900 ?
    C42B O42 . 1.384(17) ?
    C42B H42C . 0.9900 ?
    C42B H42D . 0.9900 ?
loop_
    _geom_angle_atom_site_label_1
    _geom_angle_atom_site_label_2
    _geom_angle_atom_site_label_3
    _geom_angle_site_symmetry_1
    _geom_angle_site_symmetry_3
    _geom_angle
    _geom_angle_publ_flag
    C1 N1 C12 . . 118.4(6) ?
    C1 N1 Cu1 . . 131.0(5) ?
    C12 N1 Cu1 . . 110.5(4) ?
    N2 C11 C7 . . 123.2(6) ?
    N2 C11 C12 . . 118.9(6) ?
    C7 C11 C12 . . 117.9(6) ?
    C8 C9 C10 . . 118.9(6) ?
    C8 C9 H9 . . 120.6 ?
    C10 C9 H9 . . 120.6 ?
    C9 C8 C7 . . 120.8(7) ?
    C9 C8 H8 . . 119.6 ?
    C7 C8 H8 . . 119.6 ?
    N1 C12 C4 . . 123.6(5) ?
    N1 C12 C11 . . 115.8(6) ?
    C4 C12 C11 . . 120.6(6) ?
    C11 C7 C8 . . 116.5(6) ?
    C11 C7 C6 . . 120.5(6) ?
    C8 C7 C6 . . 123.0(6) ?
    N1 C1 C2 . . 122.0(7) ?
    N1 C1 H1 . . 119.0 ?
    C2 C1 H1 . . 119.0 ?
    C12 C4 C3 . . 116.9(6) ?
    C12 C4 C5 . . 119.9(6) ?
    C3 C4 C5 . . 123.1(7) ?
    C5 C6 C7 . . 120.3(6) ?
    C5 C6 H6 . . 119.9 ?
    C7 C6 H6 . . 119.9 ?
    C6 C5 C4 . . 120.8(7) ?
    C6 C5 H5 . . 119.6 ?
    C4 C5 H5 . . 119.6 ?
    C3 C2 C1 . . 118.4(6) ?
    C3 C2 H2 . . 120.8 ?
    C1 C2 H2 . . 120.8 ?
    N2 C10 C9 . . 120.8(6) ?
    N2 C10 H10 . . 119.6 ?
    C9 C10 H10 . . 119.6 ?
    C2 C3 C4 . . 120.6(7) ?
    C2 C3 H3 . . 119.7 ?
    C4 C3 H3 . . 119.7 ?
    C30 N4 C31 . . 117.3(6) ?
    C30 N4 Cu1 . . 131.8(4) ?
    C31 N4 Cu1 . . 110.7(4) ?
    C21 N3 C32 . . 117.6(5) ?
    C21 N3 Cu1 . . 128.5(5) ?
    C32 N3 Cu1 . . 113.8(4) ?
    C29 C28 C27 . . 119.0(6) ?
    C29 C28 H28 . . 120.5 ?
    C27 C28 H28 . . 120.5 ?
    C28 C27 C26 . . 125.5(7) ?
    C28 C27 C31 . . 116.1(6) ?
    C26 C27 C31 . . 118.4(6) ?
    C21 C22 C23 . . 120.4(6) ?
    C21 C22 H22 . . 119.8 ?
    C23 C22 H22 . . 119.8 ?
    N3 C21 C22 . . 122.9(7) ?
    N3 C21 H21 . . 118.5 ?
    C22 C21 H21 . . 118.5 ?
    N4 C30 C29 . . 123.1(6) ?
    N4 C30 H30 . . 118.4 ?
    C29 C30 H30 . . 118.4 ?
    C32 C24 C23 . . 117.6(6) ?
    C32 C24 C25 . . 119.2(6) ?
    C23 C24 C25 . . 123.1(6) ?
    C30 C29 C28 . . 120.7(6) ?
    C30 C29 H29 . . 119.7 ?
    C28 C29 H29 . . 119.7 ?
    C22 C23 C24 . . 118.5(6) ?
    C22 C23 H23 . . 120.7 ?
    C24 C23 H23 . . 120.7 ?
    S2 O3 Cu1 . . 128.5(2) ?
    N3 C32 C24 . . 122.9(6) ?
    N3 C32 C31 . . 115.2(5) ?
    C24 C32 C31 . . 121.9(6) ?
    N4 C31 C32 . . 118.3(6) ?
    N4 C31 C27 . . 123.7(5) ?
    C32 C31 C27 . . 118.0(6) ?
    C25 C26 C27 . . 123.4(7) ?
    C25 C26 H26 . . 118.3 ?
    C27 C26 H26 . . 118.3 ?
    C26 C25 C24 . . 119.0(7) ?
    C26 C25 H25 . . 120.5 ?
    C24 C25 H25 . . 120.5 ?
    O3 Cu1 N3 . . 91.59(18) ?
    O3 Cu1 N2 . . 96.1(2) ?
    N3 Cu1 N2 . . 170.74(16) ?
    O3 Cu1 N4 . . 146.72(19) ?
    N3 Cu1 N4 . . 81.9(2) ?
    N2 Cu1 N4 . . 94.3(2) ?
    O3 Cu1 N1 . . 103.76(18) ?
    N3 Cu1 N1 . . 93.5(2) ?
    N2 Cu1 N1 . . 79.7(2) ?
    N4 Cu1 N1 . . 109.17(14) ?
    O2 S2 O4 . . 110.5(3) ?
    O2 S2 O1 . . 111.1(3) ?
    O4 S2 O1 . . 110.2(2) ?
    O2 S2 O3 . . 110.0(3) ?
    O4 S2 O3 . . 106.0(3) ?
    O1 S2 O3 . . 108.9(2) ?
    C10 N2 C11 . . 119.8(6) ?
    C10 N2 Cu1 . . 125.1(5) ?
    C11 N2 Cu1 . . 115.0(4) ?
    O41 C41A C42A . . 131.8(11) ?
    O41 C41A H41A . . 104.3 ?
    C42A C41A H41A . . 104.3 ?
    O41 C41A H41B . . 104.3 ?
    C42A C41A H41B . . 104.3 ?
    H41A C41A H41B . . 105.6 ?
    O42 C42A C41A . . 126.0(13) ?
    O42 C42A H42A . . 105.8 ?
    C41A C42A H42A . . 105.8 ?
    O42 C42A H42B . . 105.8 ?
    C41A C42A H42B . . 105.8 ?
    H42A C42A H42B . . 106.2 ?
    O41 C41B C42B . . 126(2) ?
    O41 C41B H41C . . 105.8 ?
    C42B C41B H41C . . 105.8 ?
    O41 C41B H41D . . 105.8 ?
    C42B C41B H41D . . 105.8 ?
    H41C C41B H41D . . 106.2 ?
    O42 C42B C41B . . 124(2) ?
    O42 C42B H42C . . 106.3 ?
    C41B C42B H42C . . 106.3 ?
    O42 C42B H42D . . 106.3 ?
    C41B C42B H42D . . 106.3 ?
    H42C C42B H42D . . 106.4 ?
loop_
    _geom_hbond_atom_site_label_D
    _geom_hbond_atom_site_label_H
    _geom_hbond_atom_site_label_A
    _geom_hbond_site_symmetry_A
    _geom_hbond_distance_DH
    _geom_hbond_distance_HA
    _geom_hbond_distance_DA
    _geom_hbond_angle_DHA
    C3 H3 O2 4_454 0.95 2.48 3.389(9) 161
    C5 H5 O1 4_454 0.95 2.34 3.263(9) 165
    C6 H6 O2 3_445 0.95 2.35 3.252(11) 158
    C9 H9 O4 2_565 0.95 2.28 3.188(9) 161
    C10 H10 O1 . 0.95 2.41 2.973(8) 118
    C21 H21 O1 2_564 0.95 2.44 3.175(8) 134
    C25 H25 O1 3_545 0.95 2.44 3.285(11) 149
    C25 H25 O4 3_545 0.95 2.39 3.255(11) 151
    C26 H26 O3 4_555 0.95 2.50 3.200(8) 130
    C28 H28 O4 4_555 0.95 2.46 3.367(10) 159
    C30 H30 O41 2_565 0.95 2.45 3.165(12) 132
_iucr_refine_instructions_details
;
###  Refinement in Cc follows. (res file)
TITL  NM01 in Cc
CELL  0.71073  17.5488  11.9360  13.0663   90.000  120.664   90.000
ZERR     4.00   0.0014   0.0011   0.0009    0.000    0.005    0.000
LATT  -7
SYMM    X, - Y, 1/2 + Z
SFAC  CU   C    H    N    O    S
UNIT  4    104  80   16   20   4
MERG   2
TWIN
DFIX 1.4 0.02 O41 C41A O41 C41B O42 C42A O42 C42B
DFIX 1.5 0.02 C41A C42A C41B C42B
FMAP   2
PLAN    8
SIZE     0.12   0.24   0.32
ACTA    50.60
BOND   $H
L.S.  12
TEMP  -123.00
WGHT    0.096600
BASF   0.34622
FVAR       0.22858   0.66307   0.05231   0.69472   0.05937   0.04989
N1    4    0.982537    0.179210    0.003178    11.00000    0.04409    0.02834 =
         0.02966    0.00079    0.02300    0.00114
C11   2    0.917711    0.204155    0.123662    11.00000    0.04794    0.01729 =
         0.02675   -0.00190    0.01751    0.00115
C9    2    0.926393    0.289887    0.323166    11.00000    0.04894    0.03147 =
         0.03503   -0.00271    0.02729   -0.00407
AFIX  43
H9    3    0.931666    0.318940    0.394192    11.00000   -1.20000
AFIX   0
C8    2    0.853700    0.229324    0.245516    11.00000    0.05215    0.03209 =
         0.04755    0.00721    0.03653    0.00584
AFIX  43
H8    3    0.807257    0.217874    0.261642    11.00000   -1.20000
AFIX   0
C12   2    0.912422    0.157982    0.016606    11.00000    0.03405    0.02318 =
         0.02020    0.00129    0.01125    0.00214
C7    2    0.846672    0.183632    0.141888    11.00000    0.04240    0.02406 =
         0.03247    0.00831    0.02083    0.00768
C1    2    0.981222    0.139576   -0.092742    11.00000    0.05525    0.03734 =
         0.03036   -0.00140    0.02442    0.00297
AFIX  43
H1    3    1.030283    0.153907   -0.102754    11.00000   -1.20000
AFIX   0
C4    2    0.838929    0.097733   -0.064466    11.00000    0.04427    0.02942 =
         0.02727    0.00253    0.01736   -0.00144
C6    2    0.771318    0.119747    0.056821    11.00000    0.03816    0.03600 =
         0.03615    0.00360    0.01991   -0.00171
AFIX  43
H6    3    0.724013    0.105323    0.070528    11.00000   -1.20000
AFIX   0
C5    2    0.767466    0.079701   -0.043650    11.00000    0.04326    0.02973 =
         0.02816   -0.00043    0.01119   -0.00260
AFIX  43
H5    3    0.716639    0.039361   -0.100382    11.00000   -1.20000
AFIX   0
C2    2    0.908520    0.076280   -0.180977    11.00000    0.07341    0.03121 =
         0.02809   -0.00893    0.02701   -0.00755
AFIX  43
H2    3    0.909140    0.047703   -0.248407    11.00000   -1.20000
AFIX   0
C10   2    0.994591    0.308941    0.295863    11.00000    0.04771    0.02683 =
         0.02669   -0.00687    0.01701   -0.00351
AFIX  43
H10   3    1.044841    0.352616    0.348295    11.00000   -1.20000
AFIX   0
C3    2    0.838496    0.057810   -0.166454    11.00000    0.04666    0.02729 =
         0.02062   -0.00319    0.00777   -0.00105
AFIX  43
H3    3    0.788605    0.017610   -0.225440    11.00000   -1.20000
AFIX   0
N4    4    1.171844    0.182324    0.283273    11.00000    0.03915    0.02356 =
         0.01747    0.00125    0.00920    0.00064
N3    4    1.167491    0.275266    0.095218    11.00000    0.03133    0.02874 =
         0.02672    0.00794    0.01488    0.00887
C28   2    1.316319    0.052852    0.448316    11.00000    0.04453    0.03377 =
         0.02354    0.00040    0.00714    0.00170
AFIX  43
H28   3    1.363649    0.007168    0.504290    11.00000   -1.20000
AFIX   0
C27   2    1.316325    0.095001    0.347550    11.00000    0.03702    0.02351 =
         0.02357   -0.00606    0.00599   -0.00440
C22   2    1.223668    0.300860   -0.034512    11.00000    0.05250    0.04185 =
         0.02713    0.00606    0.02368    0.00100
AFIX  43
H22   3    1.215737    0.332345   -0.106088    11.00000   -1.20000
AFIX   0
C21   2    1.162656    0.321167   -0.001304    11.00000    0.05012    0.03674 =
         0.03758    0.00935    0.02946    0.00643
AFIX  43
H21   3    1.114665    0.370070   -0.048899    11.00000   -1.20000
AFIX   0
C30   2    1.176499    0.141536    0.381835    11.00000    0.04769    0.03132 =
         0.03055    0.00878    0.02298    0.00839
AFIX  43
H30   3    1.129058    0.156706    0.395061    11.00000   -1.20000
AFIX   0
C24   2    1.305716    0.186454    0.139944    11.00000    0.03086    0.03112 =
         0.02796   -0.00058    0.01213    0.00229
C29   2    1.246422    0.078982    0.464477    11.00000    0.04925    0.03884 =
         0.02139    0.00759    0.01343    0.00433
AFIX  43
H29   3    1.246864    0.053306    0.533597    11.00000   -1.20000
AFIX   0
C23   2    1.296919    0.234703    0.035534    11.00000    0.04560    0.03718 =
         0.02963   -0.00033    0.02088    0.00060
AFIX  43
H23   3    1.340369    0.221945    0.014003    11.00000   -1.20000
AFIX   0
O3    5    1.046707    0.435950    0.088389    11.00000    0.06860    0.02767 =
         0.03005   -0.00046    0.02689    0.00626
O4    5    0.992549    0.619240    0.084800    11.00000    0.04134    0.03601 =
         0.02724    0.00443    0.00667    0.00914
C32   2    1.239471    0.208190    0.165637    11.00000    0.03099    0.03045 =
         0.02313   -0.00648    0.01027   -0.00263
C31   2    1.240911    0.160770    0.267222    11.00000    0.03278    0.02265 =
         0.02030   -0.00223    0.00792   -0.00025
C26   2    1.383954    0.077541    0.320480    11.00000    0.03427    0.04017 =
         0.02817    0.00016    0.00833    0.00425
AFIX  43
H26   3    1.433826    0.033727    0.373737    11.00000   -1.20000
AFIX   0
C25   2    1.381155    0.120384    0.221921    11.00000    0.03528    0.03456 =
         0.03670   -0.00383    0.01234    0.00146
AFIX  43
H25   3    1.428226    0.106884    0.207506    11.00000   -1.20000
AFIX   0
CU1   1    1.079887    0.283994    0.149290    11.00000    0.03892    0.02568 =
         0.02948    0.00195    0.01973    0.00208
S2    6    1.066685    0.544260    0.157624    11.00000    0.03180    0.02798 =
         0.02213    0.00005    0.01159   -0.00022
N2    4    0.988439    0.266168    0.197825    11.00000    0.03970    0.02888 =
         0.02710   -0.00295    0.01977   -0.00114
O1    5    1.071654    0.521656    0.270920    11.00000    0.03809    0.03519 =
         0.02197    0.00366    0.01285    0.00295
O2    5    1.149147    0.591734    0.176511    11.00000    0.03424    0.07479 =
         0.04033    0.00194    0.01982   -0.01336
PART    1
C41A  2    1.095912    0.892655    0.108826    41.00000   51.00000
AFIX  23
H41A  3    1.075668    0.947762    0.043388    41.00000   -1.20000
H41B  3    1.149746    0.925624    0.176777    41.00000   -1.20000
AFIX   0
C42A  2    1.032570    0.898582    0.142535    41.00000   61.00000
AFIX  23
H42A  3    1.049060    0.964075    0.196237    41.00000   -1.20000
H42B  3    0.976335    0.918623    0.069594    41.00000   -1.20000
AFIX   0
PART    2
C41B  2    1.131641    0.890020    0.157835   -41.00000   51.00000
AFIX  23
H41C  3    1.117836    0.963165    0.116414   -41.00000   -1.20000
H41D  3    1.195376    0.892332    0.219232   -41.00000   -1.20000
AFIX   0
C42B  2    1.085849    0.889036    0.220639   -41.00000   61.00000
AFIX  23
H42C  3    1.130503    0.871828    0.304445   -41.00000   -1.20000
H42D  3    1.066342    0.967051    0.219688   -41.00000   -1.20000
AFIX   0
PART    0
O41   5    1.124021    0.812749    0.076594    21.00000   31.00000
O42   5    1.013452    0.821576    0.191608   -21.00000   31.00000
HKLF 4
### END
### Refinement in C2/c follows.
 The .res file for the refinement in C2/c is included below.
TITL   NM01 in C2/c
CELL  0.71073  17.5488  11.9360  13.0663   90.000  120.664   90.000
ZERR     4.00   0.0014   0.0011   0.0009    0.000    0.005    0.000
LATT   7
SYMM  - X,   Y, 1/2 - Z
SFAC  C    H    CU   N    O    S
UNIT  112  96   4    16   32   4
MERG   2
FMAP   2
PLAN   20
ACTA
BOND   $H
CONF
L.S.  12
WGHT    0.000100   58.951500
FVAR       0.23344   0.05411   0.58805
CU1   3    0.000000    0.284031    0.750000    10.50000    0.03654    0.02453 =
         0.02830    0.00000    0.01989    0.00000
S2    6    0.012454    0.544169    0.739903    10.50000    0.03920    0.02540 =
         0.01888   -0.00068    0.01159   -0.00095
O1    5    0.007944    0.522376    0.627093    10.50000    0.03679    0.04127 =
         0.01768   -0.00509    0.01402   -0.00157
O2    5    0.080362    0.607644    0.797996    11.00000    0.04634    0.08349 =
         0.07768    0.03655    0.03244    0.00381
O3    5   -0.031763    0.437870    0.689850    10.50000    0.05136    0.02749 =
         0.03516   -0.00341    0.02350   -0.00580
N1    4   -0.094623    0.180492    0.610001    11.00000    0.04370    0.02584 =
         0.02455    0.00006    0.01858    0.00053
N2    4   -0.088985    0.270456    0.801987    11.00000    0.03562    0.03176 =
         0.02542   -0.00446    0.01693   -0.00439
C1    1   -0.096616    0.140995    0.514072    11.00000    0.04786    0.03490 =
         0.03006   -0.00490    0.02164   -0.00335
AFIX  43
H1    2   -0.049387    0.156116    0.502856    11.00000   -1.20000
AFIX   0
C2    1   -0.168211    0.076661    0.428332    11.00000    0.05954    0.03844 =
         0.02404   -0.00998    0.01902   -0.00481
AFIX  43
H2    2   -0.167380    0.048769    0.362450    11.00000   -1.20000
AFIX   0
C3    1   -0.239199    0.055356    0.442529    11.00000    0.04278    0.03237 =
         0.02595   -0.00168    0.01211   -0.00094
AFIX  43
H3    2   -0.287306    0.014356    0.385608    11.00000   -1.20000
AFIX   0
C4    1   -0.238356    0.096403    0.544550    11.00000    0.03937    0.02758 =
         0.02633    0.00157    0.01350    0.00287
C5    1   -0.307740    0.078691    0.568116    11.00000    0.04272    0.03445 =
         0.03849   -0.00026    0.01529   -0.00608
AFIX  43
H5    2   -0.356880    0.037253    0.514200    11.00000   -1.20000
AFIX   0
C6    1   -0.305028    0.119946    0.666320    11.00000    0.03761    0.03434 =
         0.04232    0.00211    0.01659    0.00092
AFIX  43
H6    2   -0.351542    0.106299    0.679437    11.00000   -1.20000
AFIX   0
C7    1   -0.229374    0.185518    0.751085    11.00000    0.03673    0.02775 =
         0.03332    0.00315    0.01958    0.00136
C8    1   -0.221941    0.232768    0.854741    11.00000    0.05426    0.03454 =
         0.03965    0.00523    0.03065    0.00408
AFIX  43
H8    2   -0.266206    0.221162    0.872781    11.00000   -1.20000
AFIX   0
C9    1   -0.149089    0.295840    0.928601    11.00000    0.05444    0.03599 =
         0.03142   -0.00288    0.02684   -0.00195
AFIX  43
H9    2   -0.142640    0.325626    0.998365    11.00000   -1.20000
AFIX   0
C10   1   -0.084326    0.315136    0.898199    11.00000    0.04437    0.04069 =
         0.02767   -0.00704    0.02062   -0.00013
AFIX  43
H10   2   -0.036385    0.360821    0.947063    11.00000   -1.20000
AFIX   0
C11   1   -0.160494    0.205771    0.728645    11.00000    0.03860    0.02360 =
         0.02247    0.00305    0.01285    0.00095
C12   1   -0.163835    0.159769    0.625122    11.00000    0.03318    0.02207 =
         0.02456    0.00203    0.01347    0.00184
O41   5   -0.051755    0.819110    0.811734    10.50000    0.06399
C41   1   -0.047672    0.895380    0.746514    31.00000   21.00000
PART    2
C42   1   -0.006910    0.895203    0.803786   -31.00000   21.00000
HKLF 4
### END
;
data_New_Global_Publ_Block
_journal_date_recd_electronic     2013-09-02
_journal_date_accepted     2013-09-21
_journal_name_full     'Acta Crystallographica, Section E'
_journal_year     2013
_journal_volume     69
_journal_issue     10
_journal_page_first     m568
_journal_page_last     m569
_journal_paper_category     QM
_journal_paper_doi     10.1107/S1600536813026093
_journal_coeditor_code     GG2128
_publ_contact_author_name     'Apinpus Rujiwatra'
_publ_contact_author_address
;
Department of Chemistry,
Faculty of Science, Chiang Mai University,
Chiang Mai 50200, Thailand
;
_publ_contact_author_email     'apinpus@gmail.com'
_publ_contact_author_fax     '6653892277'
_publ_contact_author_phone     '6653941906'
_publ_section_title
;
Bis(1,10-phenanthroline-\k^2^<i>N</i>,<i>N</i>')(sulfato-\k<i>O</i>)copper(II)
ethanol monosolvate
;
loop_
    _publ_author_name
    _publ_author_footnote
    _publ_author_address
    'Meundaeng, Natthaya' .
;
Department of Chemistry,
Faculty of Science, Chiang Mai University,
Chiang Mai 50200, Thailand
;
    'Prior, Timothy J.' .
;
Department of Chemistry, University of Hull, Cottingham Road, Hull, HU6 7RX
England
;
    'Rujiwatra, Apinpus' .
;
Department of Chemistry,
Faculty of Science, Chiang Mai University,
Chiang Mai 50200, Thailand
;
