# Supplementary material for: Bis(1,10-phenanthroline-κ2 N,N′)(sulfato-κO)copper(II) ethanol monosolvate
Source: Acta Crystallogr Sect E Struct Rep Online. 2013 Sep 28;69(Pt 10):m568–9. doi: 10.1107/S1600536813026093 (PMC3790369; doi:10.1107/S1600536813026093)
Supplement: Supplementary file 2 [file e-69-0m568-Isup2.hkl]

#
# h,k,l, Fc-squared, Fo-squared, sigma(Fo-squared) and status flag
#
data_I
_shelx_title ' '
_shelx_refln_list_code          4
_shelx_F_calc_maximum      434.26
_exptl_crystal_F_000      1156.00
_reflns_d_resolution_high  0.7288
 
loop_
 _symmetry_equiv_pos_as_xyz
 'x, y, z'
 'x, -y, z+1/2'
 'x+1/2, y+1/2, z'
 'x+1/2, -y+1/2, z+1/2'
 
_cell_length_a    17.5488
_cell_length_b    11.9360
_cell_length_c    13.0663
_cell_angle_alpha  90.000
_cell_angle_beta  120.664
_cell_angle_gamma  90.000
 
_shelx_F_squared_multiplier     1.000
 
loop_
 _refln_index_h
 _refln_index_k
 _refln_index_l
 _refln_F_squared_calc
 _refln_F_squared_meas
 _refln_F_squared_sigma
 _refln_observed_status
   7   1 -17      246.69      274.00     89.10 o
   9   1 -17      183.14      158.84     85.30 o
  11   1 -17       76.69      101.74     80.24 o
  13   1 -17      961.42      858.10     84.77 o
  15   1 -17      638.08      579.19     78.37 o
  17   1 -17       18.31      -12.33     74.43 o
   6   2 -17      275.61      389.20     97.62 o
   8   2 -17       33.33       81.77     91.51 o
  10   2 -17       16.80       10.52     80.66 o
  12   2 -17      138.49      115.83     86.05 o
  14   2 -17       11.39       -9.05     72.06 o
  16   2 -17      472.39      396.84     89.86 o
   7   3 -17      175.40      178.72     87.53 o
   9   3 -17      110.69      137.17     87.06 o
  11   3 -17      124.94      190.20     79.81 o
  13   3 -17      477.62      481.43     78.94 o
  15   3 -17      242.10      199.34     78.40 o
   8   4 -17      158.64      241.86     91.93 o
  10   4 -17      276.60      245.68     90.94 o
  12   4 -17      209.91      329.10     80.10 o
  14   4 -17      154.38      202.10     79.26 o
  11   5 -17      116.91      125.55    131.10 o
   2   0 -16     1098.57     1229.29    151.77 o
   4   0 -16      710.40      909.29    124.02 o
   6   0 -16      944.50     1119.82    119.24 o
   8   0 -16     1095.20     1274.46    114.26 o
  10   0 -16      412.58      390.82     89.95 o
  12   0 -16      414.64      452.44     89.57 o
  14   0 -16      896.87     1113.12    113.11 o
  16   0 -16      285.56      339.52    104.69 o
  18   0 -16      143.64      124.02    113.11 o
  20   0 -16      258.62      160.19    123.06 o
   3   1 -16      405.35      494.78     96.13 o
   5   1 -16      311.70      438.01     87.02 o
   7   1 -16      271.02      349.50     78.86 o
   9   1 -16      159.21      196.51     77.74 o
  11   1 -16      110.66       94.54     72.13 o
  13   1 -16      387.91      422.64     69.41 o
  15   1 -16       61.26       70.89     63.93 o
  17   1 -16      157.49      132.49     71.98 o
  19   1 -16       58.46      107.11     82.61 o
   4   2 -16      153.44       93.34     92.89 o
   6   2 -16      186.59      245.78     83.69 o
   8   2 -16      275.23      283.18     75.44 o
  10   2 -16      454.21      468.75     76.27 o
  12   2 -16      328.64      365.48     69.89 o
  14   2 -16     1459.81     1750.02     68.47 o
  16   2 -16      439.28      423.26     67.79 o
  18   2 -16      115.89       93.32     69.89 o
   3   3 -16       98.28      131.14    103.63 o
   5   3 -16       10.12       31.66     88.51 o
   7   3 -16      309.09      326.25     80.72 o
   9   3 -16      396.96      362.90     77.98 o
  11   3 -16      214.61      232.17     66.14 o
  13   3 -16      105.34      130.82     64.17 o
  15   3 -16      335.28      307.52    137.42 o
  17   3 -16       85.71       82.86     75.14 o
  19   3 -16      149.26      148.31     75.46 o
   4   4 -16      354.70      300.84     99.68 o
   6   4 -16      105.03       72.80     87.94 o
   8   4 -16      151.83      197.00     75.18 o
  10   4 -16      232.17      246.04     79.69 o
  12   4 -16      282.08      274.08     75.45 o
  14   4 -16      454.41      394.94     77.43 o
  16   4 -16      418.50      467.68     71.66 o
  18   4 -16      107.07      105.09     75.23 o
   5   5 -16      344.69      393.17     93.38 o
   7   5 -16      892.65      932.65    117.51 o
   9   5 -16      462.88      501.90     78.27 o
  11   5 -16      234.97      207.75     73.27 o
  13   5 -16      274.72      155.10     73.68 o
  15   5 -16      274.42      234.69    135.50 o
  17   5 -16      293.52      251.94     79.81 o
   6   6 -16       41.87       28.52    111.39 o
   8   6 -16       46.47       26.33     86.48 o
  10   6 -16       20.42        0.83     77.21 o
  12   6 -16        3.00       21.57     75.13 o
  14   6 -16       34.93      -27.69     84.93 o
  16   6 -16        2.87      -31.39    124.02 o
   9   7 -16      148.49      130.75     90.06 o
  11   7 -16      225.17      159.97     86.38 o
  13   7 -16       77.73       84.57     80.14 o
   1   1 -15      478.97      580.14    100.90 o
   3   1 -15      351.23      398.44     82.27 o
   5   1 -15      263.03      311.77     66.78 o
   7   1 -15      200.04      321.24     71.72 o
   9   1 -15      585.74      629.52     67.93 o
  11   1 -15      821.39      959.87     69.00 o
  13   1 -15      756.72      927.06     87.94 o
  15   1 -15      850.60      888.26    151.68 o
  17   1 -15      411.65      469.72     67.09 o
  19   1 -15        6.25      -13.81     71.39 o
  21   1 -15      305.54      365.31     79.43 o
   0   2 -15       21.76       35.21    108.51 o
   2   2 -15      383.90      575.17     92.05 o
   4   2 -15        7.25       35.12     78.23 o
   6   2 -15        5.11       56.92     69.42 o
   8   2 -15      178.77      190.02     59.34 o
  10   2 -15      118.72       86.67     57.04 o
  12   2 -15        5.25      -12.49     62.40 o
  14   2 -15      215.54      187.78     63.65 o
  16   2 -15      183.86      248.73    122.78 o
  18   2 -15       57.86       21.49     69.95 o
  20   2 -15      259.69      235.35    103.25 o
   1   3 -15      941.03     1019.68    103.81 o
   3   3 -15      859.73      964.34    101.63 o
   5   3 -15      308.83      308.02     81.46 o
   7   3 -15      581.69      656.48     79.24 o
   9   3 -15      795.03      926.71    195.60 o
  11   3 -15      475.40      505.84    110.53 o
  13   3 -15      549.02      619.81     66.23 o
  15   3 -15      652.71      673.73     71.78 o
  17   3 -15      185.96      130.50     73.51 o
  19   3 -15       89.90      113.16     73.41 o
   2   4 -15      317.32      303.62    103.66 o
   4   4 -15      349.67      410.44     83.98 o
   6   4 -15      673.51      700.06     74.62 o
   8   4 -15      532.04      544.49     72.73 o
  10   4 -15      755.85      755.49    123.16 o
  12   4 -15      259.55      292.88     60.94 o
  14   4 -15      250.68      302.28     67.11 o
  16   4 -15      444.22      485.17     70.17 o
  18   4 -15      197.12      158.96     68.32 o
  20   4 -15       69.65       87.01     75.26 o
   1   5 -15        7.34      125.17    127.47 o
   3   5 -15      330.11      325.36    104.88 o
   5   5 -15       18.17       11.21     78.24 o
   7   5 -15      107.17      111.97     73.90 o
   9   5 -15       97.18       80.74     66.40 o
  11   5 -15      263.53      261.05     72.35 o
  13   5 -15       29.44       29.84     62.65 o
  15   5 -15      951.25      971.16    162.20 o
  17   5 -15       10.40       23.33     69.53 o
  19   5 -15      224.00      197.08     79.38 o
   2   6 -15       30.87       12.06    135.31 o
   4   6 -15      431.02      425.08    102.97 o
   6   6 -15      223.80      108.19     83.85 o
   8   6 -15      453.90      365.51     74.85 o
  10   6 -15      338.46      222.47     68.09 o
  12   6 -15      150.82      107.14     68.98 o
  14   6 -15      510.74      395.43     76.89 o
  16   6 -15      470.21      314.73     75.84 o
  18   6 -15      474.26      392.52    200.67 o
   5   7 -15      301.42      163.83    104.50 o
   7   7 -15       52.39       22.39    114.83 o
   9   7 -15      195.67      263.24     79.80 o
  11   7 -15      114.80       78.14     78.35 o
  13   7 -15       56.28       66.93     79.02 o
  15   7 -15      119.76      119.64     76.10 o
  17   7 -15       44.08       91.21     75.12 o
   6   8 -15      493.58      407.66    122.68 o
   8   8 -15      186.95      176.08    100.29 o
  10   8 -15      366.28      138.18    102.78 o
  12   8 -15      367.42      237.71    103.35 o
  14   8 -15      469.07      259.52    121.53 o
  -2   0 -14      754.48      891.49    169.19 o
   0   0 -14      951.66     1152.16    129.95 o
   2   0 -14     2133.02     2405.19    124.40 o
   4   0 -14     2180.74     2302.80    108.52 o
   6   0 -14      666.71      535.12     90.91 o
   8   0 -14      779.02      785.08     76.36 o
  10   0 -14     1290.00     1528.05     93.21 o
  12   0 -14      868.46      941.06     87.85 o
  14   0 -14      436.07      546.22     92.44 o
  16   0 -14      369.14      496.46     80.96 o
  18   0 -14       91.66       97.23     97.80 o
  20   0 -14      187.23      155.79    106.80 o
  22   0 -14      440.27      522.30    120.58 o
  -3   1 -14      114.20      174.55    169.57 o
  -1   1 -14      279.83      328.37     99.20 o
   1   1 -14      352.89      408.84     85.99 o
   3   1 -14      292.09      412.81     71.66 o
   5   1 -14      233.43      328.90     68.31 o
   7   1 -14      262.21      254.68     63.65 o
   9   1 -14      101.39      178.03     57.54 o
  11   1 -14       92.45      166.71     51.76 o
  13   1 -14       54.12      137.58     61.78 o
  15   1 -14       85.25      134.93     59.16 o
  17   1 -14       50.39       98.75     62.34 o
  19   1 -14       55.10       83.98     61.71 o
  21   1 -14       67.68       98.39    127.08 o
  -2   2 -14       18.23       49.76    143.92 o
   0   2 -14      257.67      248.28     94.09 o
   2   2 -14      475.04      560.60     82.69 o
   4   2 -14      538.15      542.48     68.61 o
   6   2 -14      155.36      172.83     70.10 o
   8   2 -14      432.68      554.11     59.76 o
  10   2 -14     1073.81     1117.88     59.27 o
  12   2 -14     1792.05     1899.26     57.49 o
  14   2 -14      480.79      515.31     64.69 o
  16   2 -14     1089.43     1230.00    140.38 o
  18   2 -14      117.73       74.58     60.56 o
  20   2 -14      240.57      229.93     71.80 o
  22   2 -14      326.60      401.84     80.41 o
  -1   3 -14       10.05       24.69    123.25 o
   1   3 -14       52.53       99.36     78.60 o
   3   3 -14       30.54       60.90     78.10 o
   5   3 -14      191.25      178.13     69.27 o
   7   3 -14      181.85      213.41     66.78 o
   9   3 -14      564.55      619.42     98.47 o
  11   3 -14      569.20      646.77     83.35 o
  13   3 -14      195.55      244.21     58.51 o
  15   3 -14      624.95      785.01     62.74 o
  17   3 -14      112.41      128.10     63.28 o
  19   3 -14      259.40      284.21     66.31 o
  21   3 -14        8.11       35.70     76.51 o
  -2   4 -14       56.51       68.52    140.67 o
   0   4 -14       47.08       -5.74    123.83 o
   2   4 -14     1014.54     1090.78     87.71 o
   4   4 -14      121.77      208.58     77.23 o
   6   4 -14      670.63      738.64     69.21 o
   8   4 -14      277.92      361.17     60.23 o
  10   4 -14      155.75      151.66     55.22 o
  12   4 -14      277.41      217.85     56.23 o
  14   4 -14      348.12      326.88     61.99 o
  16   4 -14      477.12      484.92     60.06 o
  18   4 -14       95.37      184.26     68.86 o
  20   4 -14       17.03       37.41     74.51 o
  -1   5 -14       97.42      130.34    122.49 o
   1   5 -14       92.30      172.25    113.11 o
   3   5 -14      994.93     1054.38     87.39 o
   5   5 -14      777.79      843.89     71.55 o
   7   5 -14      142.18      227.76     65.37 o
   9   5 -14      289.03      375.01     63.75 o
  11   5 -14     1156.38     1173.00     59.68 o
  13   5 -14      435.05      491.18     80.67 o
  15   5 -14      942.39     1025.27    259.05 o
  17   5 -14      482.28      517.63    141.15 o
  19   5 -14       14.58       36.90     76.79 o
   0   6 -14      253.35      172.82    131.87 o
   2   6 -14      356.56      314.07    100.48 o
   4   6 -14      179.25       88.23     91.10 o
   6   6 -14      198.43      163.77     72.14 o
   8   6 -14      194.05      140.32     66.53 o
  10   6 -14      285.43      204.82     69.90 o
  12   6 -14       30.20       17.13     63.72 o
  14   6 -14       78.79      101.96     70.34 o
  16   6 -14      208.44      139.48     65.27 o
  18   6 -14       12.84       45.64     68.69 o
   1   7 -14      342.02      242.68    105.07 o
   3   7 -14      829.10      634.84    101.82 o
   5   7 -14     1155.65     1075.80     98.95 o
   7   7 -14      170.07      192.35     88.61 o
   9   7 -14      146.03      162.92     74.83 o
  11   7 -14      776.24      681.95    117.42 o
  13   7 -14      395.65      329.50     62.69 o
  15   7 -14      198.73      128.76     70.79 o
  17   7 -14      590.84      409.59    117.32 o
  19   7 -14       47.62       33.49    112.15 o
   2   8 -14      115.16      137.23    123.25 o
   4   8 -14      167.37      254.55    117.32 o
   6   8 -14      279.09      361.53     95.31 o
   8   8 -14      196.08      183.93     93.59 o
  10   8 -14      199.85      150.24    107.18 o
  12   8 -14       89.78      237.51     96.08 o
  14   8 -14       59.50       33.30    111.96 o
  16   8 -14      231.04      180.29    103.54 o
   5   9 -14     1142.21     1075.03    108.90 o
   7   9 -14       33.06       -9.19     98.95 o
   9   9 -14     1220.24      948.53    102.97 o
  11   9 -14      459.80      369.76    102.58 o
  13   9 -14      351.78      155.79    102.20 o
  15   9 -14      341.79      146.60    107.75 o
   8  10 -14     1191.07     1014.17    125.36 o
  10  10 -14      144.06      184.69    107.75 o
  -5   1 -13       95.15       82.13    125.35 o
  -3   1 -13      159.01      163.41    115.41 o
  -1   1 -13      403.69      469.70     89.32 o
   1   1 -13      496.96      578.78     76.94 o
   3   1 -13     1550.91     1579.88    138.76 o
   5   1 -13      248.02      306.66     60.35 o
   7   1 -13      430.88      517.49     58.87 o
   9   1 -13      555.16      662.82     54.62 o
  11   1 -13     1849.41     2014.40     63.34 o
  13   1 -13     2467.16     2730.14     60.35 o
  15   1 -13      556.80      592.46    105.93 o
  17   1 -13     1211.28     1649.05     62.56 o
  19   1 -13       70.30       33.56     58.87 o
  21   1 -13      332.73      319.85     67.25 o
  23   1 -13       80.67       55.12     80.08 o
  -4   2 -13        9.38        4.98    127.85 o
  -2   2 -13        5.26       80.49    100.23 o
   0   2 -13        5.77       53.92     78.73 o
   2   2 -13      404.12      439.31     69.10 o
   4   2 -13      186.66      216.75     65.47 o
   6   2 -13      809.04      826.90     66.99 o
   8   2 -13      608.84      532.33     58.85 o
  10   2 -13        6.25       19.27     53.76 o
  12   2 -13      486.77      600.08     75.98 o
  14   2 -13      631.67      693.60     52.30 o
  16   2 -13      492.31      583.30    154.36 o
  18   2 -13      328.28      474.05     72.92 o
  20   2 -13       21.17       24.58     68.21 o
  22   2 -13       56.91       92.54     75.97 o
  -3   3 -13      419.33      341.82    124.98 o
  -1   3 -13      394.46      429.09    106.80 o
   1   3 -13      509.90      530.89     77.19 o
   3   3 -13     1490.63     1671.16    149.76 o
   5   3 -13     1700.12     1747.92    106.32 o
   7   3 -13      674.61      765.06     60.45 o
   9   3 -13     1124.76     1150.15    155.79 o
  11   3 -13      501.10      605.98     56.73 o
  13   3 -13      730.69      767.02     60.73 o
  15   3 -13      615.95      733.95    147.56 o
  17   3 -13      415.69      346.94     66.41 o
  19   3 -13      111.31       82.04     65.10 o
  21   3 -13       78.31       20.45     68.66 o
  -4   4 -13       72.74       65.65    128.61 o
  -2   4 -13      191.97      130.53    119.62 o
   0   4 -13      572.50      578.57    110.24 o
   2   4 -13      970.17     1120.69     78.03 o
   4   4 -13     1823.94     1785.78     67.18 o
   6   4 -13     1346.35     1297.22     91.48 o
   8   4 -13      172.00      218.54     62.58 o
  10   4 -13      403.23      392.11     60.70 o
  12   4 -13     1545.87     1573.01     55.73 o
  14   4 -13      783.60      977.95    182.30 o
  16   4 -13      317.45      370.19     56.89 o
  18   4 -13      180.37      217.93     60.88 o
  20   4 -13       25.88       19.76     66.23 o
  22   4 -13       89.44       51.91     74.38 o
  -3   5 -13       50.12       29.28    127.85 o
  -1   5 -13       32.77       80.96    119.04 o
   1   5 -13       89.96      145.26     86.51 o
   3   5 -13       49.70       46.46     72.26 o
   5   5 -13      215.59      203.99     62.06 o
   7   5 -13      919.77      904.27     68.52 o
   9   5 -13      151.51       76.09     57.64 o
  11   5 -13      185.11      202.88     56.81 o
  13   5 -13      576.77      634.53     55.09 o
  15   5 -13      519.64      605.62     62.18 o
  17   5 -13      505.64      472.24     61.75 o
  19   5 -13      155.84      112.25     70.50 o
  21   5 -13      151.80      143.28     77.90 o
  -2   6 -13      415.10      277.13    128.42 o
   0   6 -13       72.89      175.50    115.41 o
   2   6 -13      299.03      298.18    108.90 o
   4   6 -13      698.12      671.20     84.21 o
   6   6 -13      838.14      785.25     61.42 o
   8   6 -13      169.76      109.30     60.19 o
  10   6 -13     2510.39     2407.10     64.98 o
  12   6 -13      946.30      886.59     58.09 o
  14   6 -13      700.71      688.72     77.90 o
  16   6 -13      657.14      626.29    106.80 o
  18   6 -13      387.94      347.96     69.07 o
  20   6 -13      297.33      292.47    128.04 o
  -1   7 -13       64.40       -4.02    106.41 o
   1   7 -13       32.49       49.00    114.26 o
   3   7 -13      463.35      356.18    104.50 o
   5   7 -13      233.25      253.78    102.78 o
   7   7 -13      620.13      515.60     84.98 o
   9   7 -13      956.59     1018.72     68.20 o
  11   7 -13       36.33       65.76     61.76 o
  13   7 -13       54.40       83.68     62.75 o
  15   7 -13      111.05       84.88     62.03 o
  17   7 -13       98.98       84.76     65.12 o
  19   7 -13       47.04      104.00     81.80 o
   0   8 -13      501.66      490.34    107.75 o
   2   8 -13      259.12      175.50     99.52 o
   4   8 -13     1492.70     1424.32    107.75 o
   6   8 -13      485.07      323.07    102.39 o
   8   8 -13      220.34       88.61     84.79 o
  10   8 -13     1311.01      981.44     90.91 o
  12   8 -13      439.24      328.62     87.46 o
  14   8 -13      187.81      153.30     92.25 o
  16   8 -13      344.03      172.63     97.99 o
  18   8 -13      265.89      104.31    105.46 o
   1   9 -13      117.28      170.15    107.94 o
   3   9 -13      222.72      134.93    102.01 o
   5   9 -13       36.21      -44.02    109.47 o
   7   9 -13      135.39      126.13     94.74 o
   9   9 -13      131.46      174.36    103.73 o
  11   9 -13       44.10      113.30    105.46 o
  13   9 -13      101.79       74.45     95.31 o
  15   9 -13        1.63       25.84    113.88 o
  17   9 -13        2.52      -41.15    108.52 o
   4  10 -13      586.42      537.61    118.28 o
   6  10 -13      395.80      255.50    102.97 o
   8  10 -13      643.90      456.08    112.54 o
  10  10 -13      141.27      164.02     97.03 o
  12  10 -13      114.84        7.66    114.07 o
  14  10 -13      318.67       89.38    106.60 o
   7  11 -13      402.52      335.70    110.43 o
   9  11 -13      177.32      129.76    121.91 o
  11  11 -13      143.57       50.53    121.91 o
  -6   0 -12     1063.24     1094.98    167.73 o
  -4   0 -12      524.00      689.96    151.20 o
  -2   0 -12     1561.04     1711.21    127.27 o
   0   0 -12     1430.72     1623.94    100.67 o
   2   0 -12     1823.44     1836.38     95.12 o
   4   0 -12     2768.57     2850.17     92.63 o
   6   0 -12     2553.37     2318.30     87.08 o
   8   0 -12     1525.58     1804.99     81.91 o
  10   0 -12      263.17      315.79     63.16 o
  12   0 -12      582.35      528.23     66.79 o
  14   0 -12      563.14      643.83     68.13 o
  16   0 -12     1046.51     1186.23     72.92 o
  18   0 -12      499.93      582.78     76.75 o
  20   0 -12      422.56      449.00     98.76 o
  22   0 -12       27.75        9.38     96.65 o
  -7   1 -12      252.58      240.73    141.35 o
  -5   1 -12      183.50      344.31    161.72 o
  -3   1 -12      213.70      237.95     92.62 o
  -1   1 -12      433.97      401.27     77.20 o
   1   1 -12      698.96      719.58     68.78 o
   3   1 -12      668.55      743.63     61.51 o
   5   1 -12      532.29      498.71     87.27 o
   7   1 -12      477.92      513.03     49.58 o
   9   1 -12       48.36       68.03     43.77 o
  11   1 -12      319.77      430.22     46.75 o
  13   1 -12      272.69      356.50     51.50 o
  15   1 -12      107.74      121.48     47.57 o
  17   1 -12      106.54      240.59     88.42 o
  19   1 -12       44.80       73.34     56.84 o
  21   1 -12        2.55        6.45     67.09 o
  23   1 -12       72.28       39.46     71.65 o
  -6   2 -12       44.72       35.98    144.88 o
  -4   2 -12      508.64      430.43    118.47 o
  -2   2 -12       18.46       22.76     89.80 o
   0   2 -12      502.91      560.91     73.65 o
   2   2 -12      922.11     1089.24     67.04 o
   4   2 -12     2260.59     2294.26     71.39 o
   6   2 -12     1454.24     1645.55    103.73 o
   8   2 -12     4074.51     4145.68     99.81 o
  10   2 -12       88.06      158.23     51.96 o
  12   2 -12     1852.30     2074.49    142.39 o
  14   2 -12     2312.88     2787.88    111.87 o
  16   2 -12     1221.36     1708.00     56.54 o
  18   2 -12     1006.79     1302.61    137.99 o
  20   2 -12      292.17      250.56     60.53 o
  22   2 -12      259.09      302.11     73.35 o
  -5   3 -12       51.05      -27.37    136.27 o
  -3   3 -12      165.34      128.04    111.20 o
  -1   3 -12      277.69      272.96     86.42 o
   1   3 -12      377.85      447.47     72.31 o
   3   3 -12      559.45      672.75     61.58 o
   5   3 -12     1778.09     1737.63     63.52 o
   7   3 -12      436.42      455.96     57.85 o
   9   3 -12      337.27      346.09     50.81 o
  11   3 -12     2933.43     3362.33    134.64 o
  13   3 -12     1624.63     1787.87     62.49 o
  15   3 -12     1446.53     1833.76    104.69 o
  17   3 -12      214.91      266.05     58.23 o
  19   3 -12      287.08      335.70     58.20 o
  21   3 -12       22.28        2.37     69.80 o
  23   3 -12      219.18      277.32    121.72 o
  -6   4 -12      387.19      173.21    151.20 o
  -4   4 -12      144.08      180.29    119.81 o
  -2   4 -12       39.27        6.32    107.56 o
   0   4 -12      167.68      213.21     99.91 o
   2   4 -12      894.82      841.07    102.87 o
   4   4 -12     1177.84     1295.14     69.38 o
   6   4 -12      654.07      701.44     58.36 o
   8   4 -12      593.62      698.82     53.31 o
  10   4 -12      587.34      730.29    134.16 o
  12   4 -12     1981.82     2268.47     57.33 o
  14   4 -12      763.88      877.14    121.05 o
  16   4 -12      213.27      248.94     62.01 o
  18   4 -12       89.61      148.00     60.94 o
  20   4 -12       23.47       32.26     61.91 o
  22   4 -12        1.46      -78.22     80.64 o
  -5   5 -12      139.47      180.67    132.63 o
  -3   5 -12       74.75       65.26    109.28 o
  -1   5 -12      456.16      406.51     99.14 o
   1   5 -12      755.42      693.02     95.50 o
   3   5 -12      847.08      847.64     62.53 o
   5   5 -12     1396.18     1295.95     68.42 o
   7   5 -12      542.55      527.92     59.51 o
   9   5 -12      726.15      613.05     50.31 o
  11   5 -12     2323.55     2633.54    404.50 o
  13   5 -12      986.94     1119.55    280.10 o
  15   5 -12      675.66      626.75     69.86 o
  17   5 -12      220.29      229.21     80.29 o
  19   5 -12      242.47      284.27     65.98 o
  21   5 -12       66.07       45.80     74.55 o
  -4   6 -12      230.59       82.87    120.38 o
  -2   6 -12      126.31      101.44     95.89 o
   0   6 -12       84.77       35.98     98.95 o
   2   6 -12      148.98      169.76     79.81 o
   4   6 -12      209.81      211.27     63.73 o
   6   6 -12      451.68      458.82     56.14 o
   8   6 -12      292.51      228.74     55.91 o
  10   6 -12       78.36       43.73     59.95 o
  12   6 -12      263.06      311.96     85.26 o
  14   6 -12       53.14       53.55     62.88 o
  16   6 -12      147.71       95.75     80.48 o
  18   6 -12       52.68       39.62     71.02 o
  20   6 -12       47.43      -22.91     68.47 o
  -3   7 -12      751.60      810.15    122.30 o
  -1   7 -12      472.14      386.80     95.69 o
   1   7 -12      612.66      616.27     87.66 o
   3   7 -12      942.05      775.70     94.16 o
   5   7 -12     1668.15     1467.57     83.64 o
   7   7 -12      433.55      478.20     58.31 o
   9   7 -12     1064.06     1051.53     60.29 o
  11   7 -12      348.65      363.60     56.92 o
  13   7 -12      610.79      584.42     72.82 o
  15   7 -12      902.13      726.09     60.77 o
  17   7 -12      430.89      304.72     67.42 o
  19   7 -12      510.80      419.92     73.80 o
  -2   8 -12       44.95       82.30    107.75 o
   0   8 -12      150.29      136.84    116.56 o
   2   8 -12      197.33      107.94     87.66 o
   4   8 -12      377.77      330.34     96.84 o
   6   8 -12      149.96      220.86     81.72 o
   8   8 -12       32.63       62.01     80.57 o
  10   8 -12       91.99       76.94     92.25 o
  12   8 -12       36.66        3.25     81.91 o
  14   8 -12      114.82       78.09     86.89 o
  16   8 -12       11.96      -13.21     91.29 o
  18   8 -12       22.13       70.81     98.57 o
  -1   9 -12      175.98      204.02    121.53 o
   1   9 -12       18.24      -25.26    113.11 o
   3   9 -12      209.64      206.32     91.68 o
   5   9 -12     1100.55     1086.13     89.57 o
   7   9 -12      600.17      479.62    100.86 o
   9   9 -12      781.84      649.19     84.79 o
  11   9 -12      756.53      561.34     87.66 o
  13   9 -12       54.79       62.58     90.53 o
  15   9 -12      544.48      242.30     96.46 o
  17   9 -12      460.46      291.29    102.20 o
   0  10 -12      155.79       76.56    111.39 o
   2  10 -12       21.27      -42.30    101.24 o
   4  10 -12       12.92       46.70     95.50 o
   6  10 -12      716.81      683.45     93.78 o
   8  10 -12       73.16       72.15    102.39 o
  10  10 -12      133.94      115.79     91.87 o
  12  10 -12      113.09      111.58    108.71 o
  14  10 -12      477.52       98.57     98.37 o
  16  10 -12       21.31       73.30    120.19 o
   3  11 -12      187.21      143.16    107.94 o
   5  11 -12     1016.44      780.87    104.31 o
   7  11 -12      400.79      311.58     99.52 o
   9  11 -12      321.93      159.43     98.37 o
  11  11 -12      120.44       75.22    101.05 o
  13  11 -12      100.39      -22.01    102.58 o
   8  12 -12      452.92      369.96    122.68 o
  10  12 -12      202.45      194.26    124.21 o
  -7   1 -11      437.96      317.71    110.30 o
  -5   1 -11     1116.99     1057.23    133.02 o
  -3   1 -11      570.04      615.94     83.46 o
  -1   1 -11       29.59       22.35     65.05 o
   1   1 -11      365.49      387.21     61.69 o
   3   1 -11     2214.15     2370.34     87.66 o
   5   1 -11     2239.98     2336.99     59.41 o
   7   1 -11     3274.37     3373.59     92.82 o
   9   1 -11     2364.99     2211.78     52.92 o
  11   1 -11     1522.76     1718.97    190.05 o
  13   1 -11     5639.01     6647.96    460.48 o
  15   1 -11     3277.74     3631.01     57.11 o
  17   1 -11     2163.25     2662.17    138.09 o
  19   1 -11      447.72      557.52    134.07 o
  21   1 -11      140.53      190.83     61.75 o
  23   1 -11        4.59      -31.40     69.90 o
  -8   2 -11      127.03       58.84    109.68 o
  -6   2 -11       50.20       89.00    133.78 o
  -4   2 -11      779.67      743.74    117.51 o
  -2   2 -11      145.24       79.69     79.48 o
   0   2 -11      520.88      483.57     64.62 o
   2   2 -11      483.04      403.75     55.94 o
   4   2 -11      100.41      105.52     48.66 o
   6   2 -11        3.27       49.31     47.57 o
   8   2 -11      208.34      291.93     75.98 o
  10   2 -11      218.41      223.17     43.24 o
  12   2 -11     3331.45     3568.85    269.28 o
  14   2 -11      196.22      248.68     45.05 o
  16   2 -11      125.40      195.21     51.01 o
  18   2 -11      242.72      256.03     57.18 o
  20   2 -11      188.62      245.64     58.82 o
  22   2 -11       28.12       25.84     70.60 o
  -7   3 -11      155.56       88.28     94.36 o
  -5   3 -11     3211.17     2705.67    124.98 o
  -3   3 -11      465.97      490.34    108.71 o
  -1   3 -11     1665.01     1696.54    222.01 o
   1   3 -11     1490.85     1588.87    179.81 o
   3   3 -11     1939.85     1978.38    122.78 o
   5   3 -11     3548.98     3526.90    200.96 o
   7   3 -11     4310.15     4337.92     73.40 o
   9   3 -11      906.92      845.51     45.99 o
  11   3 -11      463.52      548.25     45.23 o
  13   3 -11     1081.74     1176.08     53.88 o
  15   3 -11      623.84      570.69     51.74 o
  17   3 -11      773.60      910.16     98.57 o
  19   3 -11      120.18      112.12     59.65 o
  21   3 -11      203.23      145.27     62.93 o
  23   3 -11       35.36       29.94     80.17 o
  -6   4 -11      634.51      632.16    131.87 o
  -4   4 -11      272.95      234.07    107.56 o
  -2   4 -11     1192.97     1206.52     86.13 o
   0   4 -11     1179.93     1180.64     76.88 o
   2   4 -11     2865.37     2975.97     76.75 o
   4   4 -11     2255.78     2386.83     67.56 o
   6   4 -11     5063.68     5002.66     68.05 o
   8   4 -11      892.78      842.21     54.79 o
  10   4 -11     2748.54     3117.88     61.91 o
  12   4 -11      878.37      790.32     48.10 o
  14   4 -11      879.05      924.69     96.27 o
  16   4 -11      521.11      601.57     51.77 o
  18   4 -11      101.33      193.34     58.56 o
  20   4 -11       99.82       69.89     59.60 o
  22   4 -11       10.57       32.87     70.35 o
  -7   5 -11      127.59       88.04    142.58 o
  -5   5 -11      126.49      139.14    111.77 o
  -3   5 -11       13.07       47.66    100.10 o
  -1   5 -11       32.76      102.58     81.72 o
   1   5 -11      248.02      246.32     86.13 o
   3   5 -11      323.99      300.91     54.58 o
   5   5 -11      453.55      377.16     54.77 o
   7   5 -11      349.13      320.65     49.80 o
   9   5 -11      616.04      638.52     54.61 o
  11   5 -11     1411.01     1625.95     54.04 o
  13   5 -11     1215.92     1440.24     59.47 o
  15   5 -11      377.95      469.49     55.53 o
  17   5 -11      366.81      437.78     60.33 o
  19   5 -11      315.55      320.83     64.14 o
  21   5 -11      306.48      216.05     72.12 o
  -6   6 -11       73.51       -7.85    124.98 o
  -4   6 -11       72.01       58.18    117.70 o
  -2   6 -11       55.56       58.57     98.95 o
   0   6 -11      121.18      171.87     78.47 o
   2   6 -11      123.87      102.78     71.77 o
   4   6 -11      818.14      758.51     62.81 o
   6   6 -11     3780.50     3473.00    100.77 o
   8   6 -11     1019.49     1106.19     58.66 o
  10   6 -11     1138.23     1211.69     54.34 o
  12   6 -11     1115.16     1174.83     89.67 o
  14   6 -11      986.12     1109.93    246.13 o
  16   6 -11     2245.04     2442.64    134.64 o
  18   6 -11      702.34      753.48     78.28 o
  20   6 -11      723.70      481.41     68.20 o
  -5   7 -11      233.76      194.83    131.68 o
  -3   7 -11      161.32      153.88    107.18 o
  -1   7 -11      460.55      424.31     86.51 o
   1   7 -11      143.43       76.56     94.74 o
   3   7 -11      383.76      293.78     75.41 o
   5   7 -11      279.36      315.22     86.51 o
   7   7 -11      595.02      607.74     54.51 o
   9   7 -11      304.06      288.56     57.22 o
  11   7 -11      475.37      305.54     50.13 o
  13   7 -11      124.33       52.37     51.73 o
  15   7 -11      410.78      406.71     57.30 o
  17   7 -11      177.46      203.77     60.71 o
  19   7 -11      126.67       17.99     96.46 o
  21   7 -11      146.07       87.08    110.43 o
  -4   8 -11      716.32      664.89    124.21 o
  -2   8 -11      723.06      779.15     97.61 o
   0   8 -11      354.52      383.74     87.85 o
   2   8 -11     1107.98      865.84     97.61 o
   4   8 -11     1043.43      915.41     82.11 o
   6   8 -11     1887.39     1558.67     80.57 o
   8   8 -11     1311.94     1079.63     77.90 o
  10   8 -11      405.76      281.15     74.45 o
  12   8 -11      399.75      357.71     92.06 o
  14   8 -11      668.46      433.11     85.36 o
  16   8 -11      540.25      430.63     91.48 o
  18   8 -11      127.13      100.48     97.23 o
  20   8 -11       91.02      137.80    109.47 o
  -3   9 -11      166.81       64.88    122.49 o
  -1   9 -11      116.12      157.13     98.76 o
   1   9 -11      337.03      399.62    103.16 o
   3   9 -11       94.22      155.22     84.21 o
   5   9 -11      136.98      108.90     82.30 o
   7   9 -11      190.08      138.95     80.19 o
   9   9 -11      200.09      137.99     78.85 o
  11   9 -11      177.14      226.99     81.15 o
  13   9 -11      286.41      214.36     93.21 o
  15   9 -11       60.02       92.44     89.76 o
  17   9 -11        1.73       14.35     96.27 o
  19   9 -11       22.87       25.26    110.81 o
  -2  10 -11      252.23      241.92    110.05 o
   0  10 -11       88.11       61.82    112.54 o
   2  10 -11      472.01      432.92     93.21 o
   4  10 -11      869.30      817.04     92.06 o
   6  10 -11      507.69      418.19     86.51 o
   8  10 -11      326.39      208.04     84.59 o
  10  10 -11      514.45      357.32     99.71 o
  12  10 -11       63.94        0.96    101.05 o
  14  10 -11      851.69      553.69     96.08 o
  16  10 -11      433.67      122.68    101.05 o
   1  11 -11      681.74      697.04    119.04 o
   3  11 -11       90.49       72.73     99.52 o
   5  11 -11      438.78      437.71    109.09 o
   7  11 -11      514.11      415.89     91.48 o
   9  11 -11      143.36      141.25    104.31 o
  11  11 -11      222.90      183.73     95.89 o
  13  11 -11      761.15      301.63    100.48 o
  15  11 -11      108.37      114.64    115.98 o
   2  12 -11      106.46      115.41    112.15 o
   4  12 -11       63.35       28.71    106.22 o
   6  12 -11      111.02      103.92    101.63 o
   8  12 -11        8.87      -25.26     98.95 o
  10  12 -11       29.15        8.61     99.91 o
  12  12 -11      102.41       -6.89    104.88 o
  -8   0 -10      957.86      979.72    145.00 o
  -6   0 -10     2330.84     2519.16    106.64 o
  -4   0 -10    10620.36    10962.01    171.10 o
  -2   0 -10     6514.69     6632.02    130.14 o
   0   0 -10     3433.09     3523.28     98.18 o
   2   0 -10     3942.80     3911.61    100.29 o
   4   0 -10     7406.28     6970.78     94.93 o
   6   0 -10     8507.19     8503.04     96.65 o
   8   0 -10     9294.67    10266.31    105.84 o
  10   0 -10     2589.70     2440.79     67.94 o
  12   0 -10      382.74      458.76     57.99 o
  14   0 -10     3149.96     3210.55     71.96 o
  16   0 -10     1564.05     1769.78     80.00 o
  18   0 -10     1002.60     1261.45     74.07 o
  20   0 -10      123.44      207.66     80.19 o
  22   0 -10      193.70      326.51     89.57 o
  -9   1 -10      291.27      300.04    124.50 o
  -7   1 -10      439.26      687.20     93.11 o
  -5   1 -10      428.46      776.01     82.54 o
  -3   1 -10     1228.82     1176.01     92.44 o
  -1   1 -10     1681.11     1392.87     74.64 o
   1   1 -10     1058.03      926.25     61.17 o
   3   1 -10      916.45      810.05     54.60 o
   5   1 -10      708.22      659.53     47.16 o
   7   1 -10     1576.31     1557.03     50.19 o
   9   1 -10      862.51      891.49     43.98 o
  11   1 -10     2313.97     2402.65    145.17 o
  13   1 -10     2907.62     3487.22     61.15 o
  15   1 -10      600.61      652.86    116.56 o
  17   1 -10      389.14      578.09    191.96 o
  19   1 -10      132.21      189.69     56.95 o
  21   1 -10       58.33       96.84     59.61 o
  23   1 -10       21.23       26.88     68.89 o
 -10   2 -10        1.43       31.58    186.80 o
  -8   2 -10       23.25       20.42     95.02 o
  -6   2 -10     1010.50      812.06    114.83 o
  -4   2 -10      316.89      380.67    103.92 o
  -2   2 -10      113.46      157.63     72.33 o
   0   2 -10      216.24      253.48     64.31 o
   2   2 -10     1371.56     1396.83     55.87 o
   4   2 -10     4058.50     3961.34    197.04 o
   6   2 -10     2961.29     2956.93     96.56 o
   8   2 -10     5818.83     6210.15    163.83 o
  10   2 -10      736.91      801.45     50.95 o
  12   2 -10      453.48      609.95     96.46 o
  14   2 -10     4780.73     6310.36    104.98 o
  16   2 -10     1257.98     1639.67    179.14 o
  18   2 -10     1160.04     1299.41    119.62 o
  20   2 -10      374.54      708.23    253.59 o
  22   2 -10      344.31      377.61     75.51 o
  -9   3 -10       27.30      -16.47     99.46 o
  -7   3 -10       77.94       26.99    125.74 o
  -5   3 -10       20.48       89.76     99.52 o
  -3   3 -10      498.59      596.18     90.91 o
  -1   3 -10      581.91      639.02     70.94 o
   1   3 -10      287.86      245.20     51.89 o
   3   3 -10      247.73      198.31     52.86 o
   5   3 -10      867.56      880.54     49.70 o
   7   3 -10     2157.62     1996.45    108.52 o
   9   3 -10     1627.68     1479.83    145.07 o
  11   3 -10     2387.11     2366.04    154.16 o
  13   3 -10      343.23      311.36     44.12 o
  15   3 -10      629.99      751.90    255.31 o
  17   3 -10     1518.57     2112.62    274.45 o
  19   3 -10      815.14     1017.23    125.36 o
  21   3 -10      405.98      315.25     62.04 o
  23   3 -10      149.78      148.15     84.11 o
  -8   4 -10      276.93      179.85     89.06 o
  -6   4 -10      809.25      783.36    109.67 o
  -4   4 -10      386.68      374.17    100.29 o
  -2   4 -10     1552.25     1639.25     94.35 o
   0   4 -10     1108.43     1066.70    103.45 o
   2   4 -10      826.55      719.85     75.69 o
   4   4 -10     1998.41     1844.72    163.64 o
   6   4 -10     1143.32     1029.25     56.56 o
   8   4 -10     2315.05     2332.26     52.57 o
  10   4 -10     1496.81     1540.12     50.87 o
  12   4 -10      429.67      472.01     48.47 o
  14   4 -10     1104.99     1155.67     55.22 o
  16   4 -10      275.70      350.67     53.85 o
  18   4 -10      420.49      411.68     59.04 o
  20   4 -10       30.16       66.07     59.13 o
  22   4 -10       19.20       -3.56     68.44 o
  -9   5 -10      113.68       76.90     99.13 o
  -7   5 -10      787.24      621.44    123.64 o
  -5   5 -10      351.97      387.75     88.42 o
  -3   5 -10     1279.93     1301.83    103.54 o
  -1   5 -10     1044.33     1009.00     77.90 o
   1   5 -10      902.95      880.39     70.62 o
   3   5 -10     1871.73     1740.45     55.65 o
   5   5 -10     1454.81     1185.35     75.02 o
   7   5 -10     1755.94     1678.44     51.51 o
   9   5 -10     1940.16     1876.95    149.86 o
  11   5 -10      427.18      420.55     77.90 o
  13   5 -10      398.62      457.47     96.84 o
  15   5 -10      757.22      703.78     50.41 o
  17   5 -10      376.65      442.65    112.35 o
  19   5 -10      330.23      199.09     58.60 o
  21   5 -10       86.65       14.03     66.16 o
  -8   6 -10       76.55       -2.87    131.29 o
  -6   6 -10       67.42       54.16    111.77 o
  -4   6 -10      205.39      214.55     99.14 o
  -2   6 -10       40.55       65.07     97.03 o
   0   6 -10      899.41      849.19     77.51 o
   2   6 -10       13.41       95.31     83.83 o
   4   6 -10        9.06       66.47     50.81 o
   6   6 -10      166.88      214.14     53.83 o
   8   6 -10      133.62      132.82     48.28 o
  10   6 -10       70.65       67.94     51.32 o
  12   6 -10      198.48      142.01     60.19 o
  14   6 -10       17.43       10.90     49.49 o
  16   6 -10      160.68      303.08     72.92 o
  18   6 -10      371.29      537.27    225.27 o
  20   6 -10       38.30      -30.54     68.60 o
  22   6 -10       50.24      138.95    107.37 o
  -7   7 -10      668.42      483.64    126.89 o
  -5   7 -10      561.65      578.95     98.18 o
  -3   7 -10      482.81      369.19     88.04 o
  -1   7 -10      279.53      306.61     92.06 o
   1   7 -10      425.28      433.88     75.98 o
   3   7 -10     2543.71     2406.15     81.72 o
   5   7 -10     1410.25     1384.70     74.45 o
   7   7 -10     2042.39     1812.07     72.54 o
   9   7 -10      208.94      258.09     49.80 o
  11   7 -10     1402.35     1440.86     75.31 o
  13   7 -10      271.29      281.40     54.94 o
  15   7 -10     2703.27     3021.56    179.43 o
  17   7 -10      594.66      680.01     99.33 o
  19   7 -10      246.82      186.41     95.31 o
  21   7 -10       98.37      161.72    120.00 o
  -6   8 -10       98.80       97.42    123.64 o
  -4   8 -10      355.01      484.79    109.28 o
  -2   8 -10      326.85      251.10     86.89 o
   0   8 -10      197.74      171.68     92.44 o
   2   8 -10      279.91      229.09     89.76 o
   4   8 -10       99.81       15.89     89.38 o
   6   8 -10       77.73       53.78     69.28 o
   8   8 -10      681.40      546.22     70.81 o
  10   8 -10       53.84       58.37     70.81 o
  12   8 -10       17.38       48.23     74.26 o
  14   8 -10      262.42      225.84     82.49 o
  16   8 -10       37.36       50.72     98.95 o
  18   8 -10        8.66       73.30     94.93 o
  20   8 -10        1.68       41.53    120.19 o
  -5   9 -10      319.31      206.51    123.83 o
  -3   9 -10      120.71      163.83     97.99 o
  -1   9 -10       59.29       23.73     87.66 o
   1   9 -10      501.19      632.54     84.79 o
   3   9 -10      463.57      456.08     91.68 o
   5   9 -10     1338.47     1206.52     94.16 o
   7   9 -10     1735.53     1708.72     80.77 o
   9   9 -10      410.36      471.01     76.17 o
  11   9 -10      229.18      211.10     90.53 o
  13   9 -10      579.06      558.09     84.21 o
  15   9 -10      921.01      856.08    102.58 o
  17   9 -10      451.93      378.19     97.80 o
  19   9 -10      147.57      136.27    122.11 o
  -4  10 -10       44.12       49.00    109.28 o
  -2  10 -10       46.23      -41.72    118.66 o
   0  10 -10       73.42      -40.00    102.97 o
   2  10 -10       91.15      141.25    100.48 o
   4  10 -10       68.56       88.61     83.45 o
   6  10 -10      264.30      231.77     80.57 o
   8  10 -10      581.30      527.66     94.35 o
  10  10 -10      105.35      177.23     99.91 o
  12  10 -10       73.93       39.81     84.40 o
  14  10 -10       58.44       20.48     89.38 o
  16  10 -10      229.16       82.11    100.48 o
  18  10 -10      138.72      137.99    129.57 o
  -3  11 -10      408.97      427.95    115.79 o
  -1  11 -10      227.85      134.55    116.17 o
   1  11 -10      488.87      410.91     97.99 o
   3  11 -10      602.15      608.62     92.82 o
   5  11 -10      662.82      570.53    102.39 o
   7  11 -10      661.55      568.23    100.86 o
   9  11 -10      450.63      328.23     88.80 o
  11  11 -10      210.27       98.57    102.39 o
  13  11 -10      297.18      195.79     92.63 o
  15  11 -10      129.98        4.40    103.73 o
   0  12 -10      492.97      529.96    111.01 o
   2  12 -10      551.95      541.44    102.39 o
   4  12 -10      397.25      315.98    113.11 o
   6  12 -10      460.71      329.76     98.18 o
   8  12 -10      609.07      426.03    110.62 o
  10  12 -10      617.55      386.22     97.03 o
  12  12 -10      225.96      208.04    111.39 o
  14  12 -10      156.86       92.63    108.33 o
   3  13 -10       21.68        2.30    109.28 o
   5  13 -10      174.33      124.40    120.00 o
   7  13 -10      118.33       66.60    104.69 o
   9  13 -10      127.26       92.06    119.81 o
  11  13 -10      189.97       55.50    122.11 o
 -11   1  -9       83.68       34.10    132.87 o
  -9   1  -9      202.81       99.50     95.32 o
  -7   1  -9      295.93      274.43     80.98 o
  -5   1  -9     3785.77     3958.32    122.93 o
  -3   1  -9      145.99      195.43     69.45 o
  -1   1  -9     1100.85     1067.80     94.07 o
   1   1  -9     2288.89     2238.52     59.04 o
   3   1  -9     2241.63     2248.90     54.61 o
   5   1  -9     2814.65     2995.73     78.09 o
   7   1  -9     1168.35     1077.72    201.25 o
   9   1  -9     5519.25     5344.25    218.57 o
  11   1  -9      789.08      719.46     44.39 o
  13   1  -9     4713.08     4579.46    353.40 o
  15   1  -9     1514.33     1740.98     85.07 o
  17   1  -9      701.02      689.54     52.27 o
  19   1  -9      931.15     1055.19    262.78 o
  21   1  -9      351.79      452.56     64.01 o
  23   1  -9      178.77      138.20     70.30 o
 -10   2  -9       42.88       36.60    100.84 o
  -8   2  -9      205.29      186.50     83.91 o
  -6   2  -9        3.81      108.33    109.09 o
  -4   2  -9       19.45      410.53     97.99 o
  -2   2  -9     2974.08     2639.73    141.34 o
   0   2  -9     1299.56     1309.91    118.18 o
   2   2  -9      424.42      500.69     47.88 o
   4   2  -9       57.70       71.56     50.16 o
   6   2  -9      250.34      216.01     44.10 o
   8   2  -9      891.85      939.53     48.92 o
  10   2  -9     5928.09     5812.72    162.01 o
  12   2  -9     1177.46     1123.84     62.97 o
  14   2  -9      686.53     1026.05    336.27 o
  16   2  -9      437.22      518.40    125.36 o
  18   2  -9      251.49      273.85    135.69 o
  20   2  -9      185.19      203.34     65.43 o
  22   2  -9       43.77       89.58     65.03 o
 -11   3  -9      156.48       84.60     99.66 o
  -9   3  -9      450.02      178.31     89.10 o
  -7   3  -9      828.34      770.72    110.62 o
  -5   3  -9     2059.00     2130.35    103.73 o
  -3   3  -9     5981.25     5974.22    111.77 o
  -1   3  -9     1503.74     1617.89    126.41 o
   1   3  -9     6347.27     5902.25    335.22 o
   3   3  -9     3426.52     3079.39    282.11 o
   5   3  -9     7180.07     6742.57    231.10 o
   7   3  -9     5352.50     4948.27    409.86 o
   9   3  -9     3776.31     3775.67    222.87 o
  11   3  -9     2003.46     2007.97     46.93 o
  13   3  -9      753.44      859.93    158.85 o
  15   3  -9      791.34     1010.74     53.78 o
  17   3  -9     1301.36     1563.09    501.82 o
  19   3  -9      439.33      621.08    110.62 o
  21   3  -9       32.80      116.50     60.53 o
  23   3  -9       39.78       24.90     70.86 o
 -10   4  -9      190.28      118.49     91.27 o
  -8   4  -9      524.77      517.63     80.59 o
  -6   4  -9      990.96     1194.46    104.31 o
  -4   4  -9     2495.51     2767.30     88.23 o
  -2   4  -9     6275.26     6740.54    110.05 o
   0   4  -9     1357.43     1170.53     68.42 o
   2   4  -9     1961.96     1863.18     69.19 o
   4   4  -9     5603.84     5556.78    253.59 o
   6   4  -9     6956.48     6502.31    433.11 o
   8   4  -9     7168.80     7410.47     73.59 o
  10   4  -9     3656.56     3204.89     91.39 o
  12   4  -9     1194.65     1282.58     59.71 o
  14   4  -9     1624.97     1405.94    251.49 o
  16   4  -9     2640.08     3428.23    279.72 o
  18   4  -9      341.89      366.36     56.41 o
  20   4  -9      110.14      103.08     58.94 o
  22   4  -9       26.89       16.50     76.85 o
  -9   5  -9       18.22        6.13     85.73 o
  -7   5  -9      109.06      102.97    104.31 o
  -5   5  -9       99.45       98.18     93.78 o
  -3   5  -9       29.47      151.58     86.13 o
  -1   5  -9       73.37      110.81     78.66 o
   1   5  -9     2182.31     1897.82     87.66 o
   3   5  -9      834.42      621.69     50.24 o
   5   5  -9     1539.54     1261.72     72.25 o
   7   5  -9     1547.54     1412.64     49.89 o
   9   5  -9     1091.16     1011.21     45.72 o
  11   5  -9      755.34      826.80     86.13 o
  13   5  -9      646.54      545.02     62.58 o
  15   5  -9     1540.46     1715.61    184.50 o
  17   5  -9     1167.16     1403.82    239.81 o
  19   5  -9      340.59      236.09     60.48 o
  21   5  -9       95.86       93.87     70.59 o
  -8   6  -9        8.48       35.98    113.69 o
  -6   6  -9       30.65       52.06     98.37 o
  -4   6  -9      338.46      350.82     81.34 o
  -2   6  -9      137.27      185.07     86.13 o
   0   6  -9      330.47      327.28     84.02 o
   2   6  -9      678.90      727.47     81.91 o
   4   6  -9      542.94      524.57     49.21 o
   6   6  -9     2946.82     2652.16     54.51 o
   8   6  -9     2533.67     2301.96    143.64 o
  10   6  -9     3236.13     3067.58    206.32 o
  12   6  -9     1469.11     1330.80    127.27 o
  14   6  -9      485.27      518.81     58.09 o
  16   6  -9     2373.69     2432.96     61.55 o
  18   6  -9     1005.49     1068.13    254.55 o
  20   6  -9      614.99      460.10    108.33 o
  22   6  -9      368.07      253.40    124.02 o
  -9   7  -9      129.55       84.98     84.27 o
  -7   7  -9      323.58      300.29    119.43 o
  -5   7  -9      142.82      104.12    100.48 o
  -3   7  -9      407.03      462.01     82.87 o
  -1   7  -9     1402.84     1409.01     90.91 o
   1   7  -9      267.26      191.01     70.62 o
   3   7  -9      786.88      670.05     70.81 o
   5   7  -9     1442.69     1263.74     69.67 o
   7   7  -9      697.82      580.10     65.65 o
   9   7  -9     1049.80      811.92     57.61 o
  11   7  -9      691.03      567.17     64.31 o
  13   7  -9      421.13      379.04     50.46 o
  15   7  -9      183.02      203.45     76.94 o
  17   7  -9      166.80      209.95     81.53 o
  19   7  -9       94.99       76.75     92.44 o
  21   7  -9      157.45       90.14    119.81 o
  -8   8  -9      471.65      313.69    127.08 o
  -6   8  -9     1453.65     1462.21    114.26 o
  -4   8  -9      974.03     1071.01    106.41 o
  -2   8  -9     1643.00     1818.20    101.44 o
   0   8  -9     1026.44     1114.84     79.62 o
   2   8  -9     3709.05     3546.44     86.13 o
   4   8  -9     2651.67     2693.80     78.28 o
   6   8  -9     2118.38     1809.59     72.54 o
   8   8  -9     1782.97     1462.21     82.30 o
  10   8  -9     1934.51     1744.70     87.08 o
  12   8  -9      876.43      819.15     77.90 o
  14   8  -9      962.00      950.25     93.21 o
  16   8  -9      500.93      529.00     84.21 o
  18   8  -9      218.52      138.95     94.16 o
  20   8  -9      138.13       97.23    121.72 o
  -7   9  -9      132.13       84.40    112.73 o
  -5   9  -9      999.75      974.75    115.79 o
  -3   9  -9      295.61      327.08     87.66 o
  -1   9  -9      486.52      542.97     97.61 o
   1   9  -9      203.85      226.80     77.90 o
   3   9  -9      265.88      319.24     73.68 o
   5   9  -9      405.25      363.26     82.68 o
   7   9  -9      437.63      311.20     81.72 o
   9   9  -9      632.55      470.43     73.11 o
  11   9  -9      310.36      297.23     78.28 o
  13   9  -9      168.07      119.04     80.57 o
  15   9  -9      145.79       99.91     85.55 o
  17   9  -9      178.82       39.04     96.46 o
  19   9  -9       44.19       81.53    105.84 o
  -6  10  -9      158.28       84.98    109.47 o
  -4  10  -9       51.01       83.83    112.73 o
  -2  10  -9       50.05        3.83     88.80 o
   0  10  -9      379.09      341.06     99.14 o
   2  10  -9      438.25      395.22     83.83 o
   4  10  -9     1362.16     1235.42     93.40 o
   6  10  -9      352.50      369.57     76.36 o
   8  10  -9      251.29      186.03     75.79 o
  10  10  -9       30.62       40.00     77.90 o
  12  10  -9      617.68      466.42     85.36 o
  14  10  -9      289.76      216.65     87.66 o
  16  10  -9      555.79      602.11     99.14 o
  18  10  -9      225.50      252.83    123.06 o
  -3  11  -9      422.10      474.45    116.36 o
  -1  11  -9       37.24       55.50    107.56 o
   1  11  -9      244.81      326.13     89.38 o
   3  11  -9      760.41      864.31    101.82 o
   5  11  -9       22.19       26.03     95.69 o
   7  11  -9      239.71      230.05     83.25 o
   9  11  -9      926.17      737.42     86.13 o
  11  11  -9       67.52      104.50     87.27 o
  13  11  -9      165.36      148.14     89.57 o
  15  11  -9      244.61      115.41     99.14 o
  17  11  -9       94.99       30.05    111.39 o
  -2  12  -9       42.76      -27.37    106.80 o
   0  12  -9       15.21       34.26     97.99 o
   2  12  -9       50.90       67.18     96.65 o
   4  12  -9      539.02      530.15    105.46 o
   6  12  -9      145.15      224.31    102.97 o
   8  12  -9      215.72      253.02     90.14 o
  10  12  -9        1.42        2.87    104.50 o
  12  12  -9      132.27       29.47     96.46 o
  14  12  -9      210.38      126.51    103.92 o
   1  13  -9      214.48      244.02    107.37 o
   3  13  -9      368.75      362.11    102.78 o
   5  13  -9       21.85       72.92    113.88 o
   7  13  -9      371.70      296.27     99.71 o
   9  13  -9      414.55      268.71    113.30 o
  11  13  -9      307.59      156.56    103.35 o
  13  13  -9       89.95      -44.79    126.32 o
   4  14  -9       76.34       80.38    111.77 o
   6  14  -9       59.97      104.88    109.86 o
 -10   0  -8     1112.32      997.63    119.15 o
  -8   0  -8     1847.23     1876.49     97.25 o
  -6   0  -8     2021.85     2138.88     84.14 o
  -4   0  -8     4119.81     4274.68    129.76 o
  -2   0  -8     6633.05     6256.51    117.90 o
   0   0  -8     4511.18     4507.98    102.01 o
   2   0  -8     9150.74     8732.71    116.17 o
   4   0  -8     3753.37     3268.55     83.83 o
   6   0  -8    11141.72     9863.63    100.29 o
   8   0  -8    11470.16     9704.97     95.12 o
  10   0  -8     8468.13    10102.48    100.48 o
  12   0  -8     3161.75     3214.00     67.75 o
  14   0  -8     1934.36     2082.31     74.45 o
  16   0  -8      649.22      616.27     75.41 o
  18   0  -8     2976.56     3502.04     82.11 o
  20   0  -8      467.86      572.06     78.09 o
  22   0  -8      129.68      239.81     91.87 o
 -11   1  -8       51.85       67.61    103.60 o
  -9   1  -8      571.63      619.63     89.37 o
  -7   1  -8      862.35     1105.37     64.62 o
  -5   1  -8     1040.01     1140.29     66.64 o
  -3   1  -8     2565.78     2751.19     83.16 o
  -1   1  -8      859.18      726.18     57.57 o
   1   1  -8      846.95      713.44     53.25 o
   3   1  -8     2607.31     2435.73     78.95 o
   5   1  -8     3835.17     3928.73    127.85 o
   7   1  -8     3495.02     3367.03    552.45 o
   9   1  -8     1952.39     1912.01    214.45 o
  11   1  -8      971.72     1088.40     70.24 o
  13   1  -8     1506.78     1722.96    135.12 o
  15   1  -8      753.46      737.33     45.85 o
  17   1  -8     1290.41     1436.55    119.04 o
  19   1  -8      219.80      294.73     64.98 o
  21   1  -8       79.93      185.73     58.59 o
  23   1  -8       37.54       53.58     74.04 o
 -12   2  -8       60.37       29.17    105.06 o
 -10   2  -8       41.01        5.97     86.89 o
  -8   2  -8        8.44      -23.38     74.04 o
  -6   2  -8       41.04      100.10    101.05 o
  -4   2  -8     2040.69     2140.31     94.74 o
  -2   2  -8      280.46      319.85     62.20 o
   0   2  -8     3892.56     3920.29    114.26 o
   2   2  -8      279.12      382.46     46.81 o
   4   2  -8      776.78      752.16     45.61 o
   6   2  -8     1628.32     1396.50     74.45 o
   8   2  -8     2800.22     2515.67    241.44 o
  10   2  -8     2924.64     2645.84    632.83 o
  12   2  -8     2342.00     2371.07    474.93 o
  14   2  -8     1087.03     1059.58    184.79 o
  16   2  -8      417.76      581.63    171.87 o
  18   2  -8     1245.39     1470.49    173.30 o
  20   2  -8      559.55      732.33    221.53 o
  22   2  -8      327.22      350.66     88.42 o
 -11   3  -8      118.93       33.96     93.54 o
  -9   3  -8       48.08       20.83     79.53 o
  -7   3  -8       38.67       35.60     93.02 o
  -5   3  -8      105.89      171.48     85.55 o
  -3   3  -8     2926.04     3059.55     94.16 o
  -1   3  -8      205.31      240.46     62.36 o
   1   3  -8     1499.50     1722.22    173.11 o
   3   3  -8     1719.81     1657.81    102.30 o
   5   3  -8     1131.96     1181.70     50.54 o
   7   3  -8     1449.37     1440.08    168.42 o
   9   3  -8      286.49      267.67     38.69 o
  11   3  -8      696.78      606.84     64.31 o
  13   3  -8      567.36      596.21     99.91 o
  15   3  -8     1098.58     1254.93    286.89 o
  17   3  -8     1124.45     1532.44     69.38 o
  19   3  -8      206.28      203.68     90.81 o
  21   3  -8      175.67      127.92     60.75 o
  23   3  -8      168.50      112.16     75.94 o
 -12   4  -8      163.87       28.58     96.29 o
 -10   4  -8      201.37       72.07     82.00 o
  -8   4  -8      491.91      409.19    103.92 o
  -6   4  -8     1183.53     1237.71     96.46 o
  -4   4  -8     3615.42     3867.98     99.33 o
  -2   4  -8      808.81      956.56     68.71 o
   0   4  -8     2359.95     2498.09     68.61 o
   2   4  -8     1278.58     1184.10     54.27 o
   4   4  -8     4923.16     4901.41    343.35 o
   6   4  -8     4458.94     4586.56    180.86 o
   8   4  -8     2086.33     1938.30    215.89 o
  10   4  -8     4475.97     4368.55    347.66 o
  12   4  -8      514.49      460.33     44.52 o
  14   4  -8     2696.96     3127.46    237.04 o
  16   4  -8      538.94      679.80    230.62 o
  18   4  -8      317.18      419.02    169.38 o
  20   4  -8      123.51      215.83     66.63 o
  22   4  -8       28.35       71.96    111.96 o
 -11   5  -8      158.76       21.84     90.33 o
  -9   5  -8      168.33      135.27     74.62 o
  -7   5  -8      276.93      319.24     94.55 o
  -5   5  -8     1191.49     1433.51     93.59 o
  -3   5  -8     5272.05     5511.44     92.82 o
  -1   5  -8     7206.96     7043.12    105.65 o
   1   5  -8      145.19      244.21     63.73 o
   3   5  -8     4354.03     4230.95     66.32 o
   5   5  -8     2675.98     2247.20     55.88 o
   7   5  -8     2422.09     2263.61     49.09 o
   9   5  -8     2993.34     3047.15     58.76 o
  11   5  -8     4626.67     4862.61    225.36 o
  13   5  -8      534.11      590.61     44.75 o
  15   5  -8     1387.60     1777.33    144.79 o
  17   5  -8      499.04      747.72    214.55 o
  19   5  -8      419.21      365.05     96.84 o
  21   5  -8      204.49      180.29    106.22 o
 -10   6  -8       14.70       29.11     81.84 o
  -8   6  -8       61.02       31.20     99.91 o
  -6   6  -8       72.60       70.81     95.12 o
  -4   6  -8       49.72      157.90     89.00 o
  -2   6  -8      658.67      770.15     69.67 o
   0   6  -8     3448.20     3743.96     81.15 o
   2   6  -8      811.28      765.75     76.75 o
   4   6  -8     1003.80      983.74     65.07 o
   6   6  -8      766.41      777.97     47.69 o
   8   6  -8      121.12      196.68     42.01 o
  10   6  -8       33.05       73.32     41.72 o
  12   6  -8     1503.75     1755.24     66.32 o
  14   6  -8      295.36      287.61     50.54 o
  16   6  -8      698.06      766.50    341.44 o
  18   6  -8      107.01      231.01     83.45 o
  20   6  -8       42.22      121.34     89.19 o
  22   6  -8       32.22       12.25    119.81 o
  -9   7  -8      175.57      144.32     74.37 o
  -7   7  -8      501.22      528.62    106.22 o
  -5   7  -8      454.30      485.55     91.87 o
  -3   7  -8     1461.53     1554.65     78.47 o
  -1   7  -8     2591.53     2636.77     80.38 o
   1   7  -8      623.01      598.67     66.99 o
   3   7  -8     1000.89      991.20     76.56 o
   5   7  -8     2087.80     2017.05     69.67 o
   7   7  -8     2109.64     1911.40     70.43 o
   9   7  -8     2384.13     2174.76     80.96 o
  11   7  -8     1724.78     1659.54     74.64 o
  13   7  -8      926.70      948.91     74.26 o
  15   7  -8      148.92       96.46     86.32 o
  17   7  -8     1524.92     1349.68     97.80 o
  19   7  -8      479.62      343.93     92.25 o
  21   7  -8       55.08       10.72    117.32 o
  -8   8  -8       29.93      115.02     98.37 o
  -6   8  -8       37.40       89.38     86.51 o
  -4   8  -8       92.94       14.16     89.76 o
  -2   8  -8      240.41      270.24     76.17 o
   0   8  -8      200.84      232.73     71.58 o
   2   8  -8      512.75      554.45     69.86 o
   4   8  -8      178.08      230.05     65.84 o
   6   8  -8      642.03      578.57     65.46 o
   8   8  -8       86.17      106.80     64.69 o
  10   8  -8      721.57      589.67     71.96 o
  12   8  -8      656.13      522.30     73.30 o
  14   8  -8      474.03      424.31     75.98 o
  16   8  -8      217.27      298.76     94.35 o
  18   8  -8       46.65      107.56     91.48 o
  20   8  -8       10.47       49.57    123.83 o
  -7   9  -8      288.82      129.38    118.28 o
  -5   9  -8      113.16      120.58    100.10 o
  -3   9  -8      406.28      457.42     93.97 o
  -1   9  -8      107.06      153.30     75.79 o
   1   9  -8      387.03      391.20     84.98 o
   3   9  -8      795.94      762.30     82.87 o
   5   9  -8     2068.61     2035.23     84.98 o
   7   9  -8     1130.89     1033.88     69.67 o
   9   9  -8      631.53      568.43     71.96 o
  11   9  -8      958.13      905.65     77.51 o
  13   9  -8      591.73      686.70     92.44 o
  15   9  -8      179.44       81.34     83.25 o
  17   9  -8     1375.78     1343.94    110.62 o
  19   9  -8      226.01      150.62    106.03 o
  -6  10  -8       29.57       40.19    113.49 o
  -4  10  -8      104.62       92.82     88.80 o
  -2  10  -8       21.41       85.36     82.49 o
   0  10  -8        5.83       -3.06     89.95 o
   2  10  -8      155.32      204.98     75.02 o
   4  10  -8      637.03      515.79     86.13 o
   6  10  -8      123.11       87.46     83.83 o
   8  10  -8      487.33      400.00     75.98 o
  10  10  -8       61.60       46.32     76.36 o
  12  10  -8      330.21      198.47     80.19 o
  14  10  -8      150.18      148.33     98.57 o
  16  10  -8      228.80      160.19     96.27 o
  18  10  -8       88.03       -9.19    128.42 o
  -5  11  -8      938.00      990.63    119.24 o
  -3  11  -8      193.80      248.42     93.78 o
  -1  11  -8      620.40      747.18    105.07 o
   1  11  -8      239.34      289.19     97.03 o
   3  11  -8     2089.45     2272.17     87.27 o
   5  11  -8     1150.82     1190.63     96.46 o
   7  11  -8      867.70      804.41     94.55 o
   9  11  -8      455.85      393.69     81.34 o
  11  11  -8      382.81      343.74     97.42 o
  13  11  -8      414.01      229.09     89.57 o
  15  11  -8      170.80       35.02     98.76 o
  17  11  -8      264.83      146.41    121.91 o
  -4  12  -8     1227.93     1351.40    113.11 o
  -2  12  -8      498.14      539.53    102.01 o
   0  12  -8      448.58      546.99    106.99 o
   2  12  -8     1083.89     1133.02    105.26 o
   4  12  -8      507.11      397.32    100.48 o
   6  12  -8     1447.65     1391.02     91.48 o
   8  12  -8      865.09      681.92     88.80 o
  10  12  -8      493.96      279.81     89.76 o
  12  12  -8      302.90      159.81     95.31 o
  14  12  -8      123.57      213.21    116.36 o
  16  12  -8      210.70      -11.10    128.42 o
  -1  13  -8      106.52       67.94    106.60 o
   1  13  -8       33.60       62.78    113.49 o
   3  13  -8      174.60      130.72     97.42 o
   5  13  -8       66.36       17.80     94.55 o
   7  13  -8      106.80       75.98    110.05 o
   9  13  -8      149.72      142.01     96.65 o
  11  13  -8      148.33       22.01    123.06 o
  13  13  -8      231.27      195.60    109.47 o
   2  14  -8      122.98       69.47    110.05 o
   4  14  -8      105.11      129.19    121.34 o
   6  14  -8      245.44      295.89    119.81 o
   8  14  -8      625.04      479.24    118.85 o
  10  14  -8      339.79      257.80    124.21 o
 -13   1  -7      413.85      153.36    114.03 o
 -11   1  -7      376.92      262.02     94.71 o
  -9   1  -7      196.39      148.71     63.29 o
  -7   1  -7      295.37      196.07     54.36 o
  -5   1  -7     1050.39      996.53     61.79 o
  -3   1  -7     3698.57     3648.69     77.79 o
  -1   1  -7     5883.06     5588.78     81.06 o
   1   1  -7     8232.40     8216.36    417.61 o
   3   1  -7     2769.99     3124.30    160.29 o
   5   1  -7     6209.08     6165.82    211.39 o
   7   1  -7     5164.69     5236.06     58.83 o
   9   1  -7     7312.41     6837.13   1066.61 o
  11   1  -7     6168.46     5500.07    367.75 o
  13   1  -7     2493.34     2330.47    105.93 o
  15   1  -7      308.71      391.97     80.48 o
  17   1  -7      596.30      652.39    112.15 o
  19   1  -7     1603.80     2025.25     59.46 o
  21   1  -7      284.82      266.70     64.79 o
  23   1  -7      134.89       12.39     75.16 o
 -14   2  -7       41.58       47.01    117.82 o
 -12   2  -7      225.18       81.77     89.41 o
 -10   2  -7      118.99       92.45     71.40 o
  -8   2  -7      219.85      189.12     64.83 o
  -6   2  -7       28.28      155.22     91.68 o
  -4   2  -7      139.51      198.85     78.66 o
  -2   2  -7      452.70      685.88    100.67 o
   0   2  -7      221.35      359.66     56.33 o
   2   2  -7      288.63      340.29     58.09 o
   4   2  -7      152.45      117.38     41.27 o
   6   2  -7      413.41      430.57     41.07 o
   8   2  -7      228.49      198.30     36.02 o
  10   2  -7     2344.57     2451.93    288.81 o
  12   2  -7     1950.06     2204.06    250.05 o
  14   2  -7      142.45      187.05     43.47 o
  16   2  -7      547.04      604.04    141.44 o
  18   2  -7      230.31      393.18    179.04 o
  20   2  -7      216.71      405.85    185.36 o
  22   2  -7       80.54       60.36     75.80 o
 -13   3  -7      758.91      355.62    100.44 o
 -11   3  -7      143.97       55.53     82.77 o
  -9   3  -7     1110.02      976.19    178.47 o
  -7   3  -7     1895.64     1796.00     92.82 o
  -5   3  -7     2263.70     2490.17     88.80 o
  -3   3  -7     3688.05     3878.89     95.69 o
  -1   3  -7     9016.92     9050.14    357.42 o
   1   3  -7     4292.87     4149.62    145.93 o
   3   3  -7     9856.67     8984.75    262.87 o
   5   3  -7     8111.10     7287.54    235.89 o
   7   3  -7     4421.87     4229.82    233.97 o
   9   3  -7     1764.65     1624.77    253.88 o
  11   3  -7     1172.82     1250.42    182.20 o
  13   3  -7      585.32      745.30    101.15 o
  15   3  -7      609.30      824.61    127.37 o
  17   3  -7      539.38      743.53    182.87 o
  19   3  -7      902.55      742.20     58.36 o
  21   3  -7       99.34      117.14     64.76 o
  23   3  -7       11.40       80.57    116.17 o
 -12   4  -7      314.13      135.02     82.17 o
 -10   4  -7      759.14      707.00     73.34 o
  -8   4  -7     1435.08     1498.96     95.31 o
  -6   4  -7     2088.24     2199.83     92.63 o
  -4   4  -7     3129.66     3494.19     81.34 o
  -2   4  -7     7579.37     8138.83    100.10 o
   0   4  -7     2033.67     1894.30     59.06 o
   2   4  -7     8074.80     7805.94    139.62 o
   4   4  -7     8174.45     7642.35    210.43 o
   6   4  -7     5761.53     5556.66     64.21 o
   8   4  -7     3407.49     2970.35     52.03 o
  10   4  -7     3858.35     3836.55    132.15 o
  12   4  -7     1590.20     1413.64    230.82 o
  14   4  -7     2369.00     2564.47     69.09 o
  16   4  -7      627.66      647.09    158.37 o
  18   4  -7      318.74      404.51     92.25 o
  20   4  -7      107.50      138.76     83.45 o
  22   4  -7        1.86       48.23    111.77 o
 -13   5  -7      205.52       79.23     93.10 o
 -11   5  -7      117.49       67.76     71.84 o
  -9   5  -7       26.62       56.43     68.20 o
  -7   5  -7       73.39      186.03     89.57 o
  -5   5  -7       39.35      217.80     78.85 o
  -3   5  -7      334.17      387.95     64.31 o
  -1   5  -7     5176.66     5266.84     96.65 o
   1   5  -7      785.48      675.60     74.64 o
   3   5  -7      715.08      602.19     46.18 o
   5   5  -7      779.91      616.77     44.49 o
   7   5  -7     2036.81     1899.49     53.25 o
   9   5  -7      661.38      573.00    108.33 o
  11   5  -7      475.04      526.46     44.70 o
  13   5  -7      766.94      895.98     52.43 o
  15   5  -7      570.18      618.36    115.31 o
  17   5  -7      204.93      328.15     54.24 o
  19   5  -7      344.82      670.25     95.89 o
  21   5  -7      135.47      173.97    115.98 o
 -12   6  -7      182.57       43.80     86.05 o
 -10   6  -7       41.53       10.14     75.57 o
  -8   6  -7      116.36       95.50     99.14 o
  -6   6  -7      253.67      265.84     88.04 o
  -4   6  -7      196.22      179.33     75.98 o
  -2   6  -7     2645.35     2833.90     76.75 o
   0   6  -7     1412.28     1295.90     68.33 o
   2   6  -7      202.87      173.02     68.90 o
   4   6  -7     1267.75     1263.74     74.07 o
   6   6  -7     5626.69     5660.26     62.47 o
   8   6  -7     1545.27     1336.93     86.99 o
  10   6  -7     1602.01     1582.61     81.91 o
  12   6  -7     1994.46     2028.76    100.29 o
  14   6  -7      448.63      419.91     69.28 o
  16   6  -7     1844.46     1728.44     80.19 o
  18   6  -7     1347.18      981.06    102.01 o
  20   6  -7      199.86      110.43    104.69 o
  22   6  -7      167.08      117.32    123.64 o
 -11   7  -7      196.87       55.45     84.44 o
  -9   7  -7       31.63        6.32     89.19 o
  -7   7  -7      671.55      762.49     93.40 o
  -5   7  -7     1581.77     1633.70     78.09 o
  -3   7  -7     1752.60     1835.42     86.32 o
  -1   7  -7      157.90      140.29     64.50 o
   1   7  -7      298.09      183.54     73.49 o
   3   7  -7      650.15      555.79     63.16 o
   5   7  -7     1202.70     1064.12     66.22 o
   7   7  -7     3130.93     2666.24     72.54 o
   9   7  -7      660.96      665.27     65.46 o
  11   7  -7      670.60      864.31     69.86 o
  13   7  -7      571.25      537.23     71.39 o
  15   7  -7     1358.43     1743.36     79.81 o
  17   7  -7      132.75      118.28     80.38 o
  19   7  -7      133.92       53.59    103.16 o
  21   7  -7       88.25       95.50    125.36 o
 -10   8  -7      111.67       44.30     80.65 o
  -8   8  -7     1151.03      943.17    111.96 o
  -6   8  -7      877.82     1018.19     97.42 o
  -4   8  -7     2584.86     3005.77     94.93 o
  -2   8  -7     4616.60     5105.88     88.61 o
   0   8  -7     4974.27     5232.58     97.23 o
   2   8  -7      273.25      291.49     63.35 o
   4   8  -7     6686.14     7013.84     97.61 o
   6   8  -7     4275.70     3957.16     78.09 o
   8   8  -7     3311.18     3176.49     86.51 o
  10   8  -7     2313.26     2135.14     78.28 o
  12   8  -7     2467.33     2839.07     98.76 o
  14   8  -7      230.52      159.43     91.29 o
  16   8  -7      962.95      799.62    101.63 o
  18   8  -7      755.39      601.15    111.58 o
  20   8  -7       86.75       80.19    124.79 o
  -9   9  -7      481.89      315.22    101.44 o
  -7   9  -7       87.52       62.20    102.97 o
  -5   9  -7      177.49      188.52     92.25 o
  -3   9  -7      312.27      384.69     77.32 o
  -1   9  -7      417.37      526.51     72.54 o
   1   9  -7     3403.29     3676.01     92.06 o
   3   9  -7      639.83      646.32     67.56 o
   5   9  -7      122.17       97.42     77.51 o
   7   9  -7      660.10      566.51     70.24 o
   9   9  -7      444.81      406.13     83.64 o
  11   9  -7      757.91      655.32     76.56 o
  13   9  -7     1672.84     1507.38     94.74 o
  15   9  -7      106.32       72.54     95.50 o
  17   9  -7       69.50      135.12    106.99 o
  19   9  -7       52.39       -6.89    127.08 o
  -8  10  -7       42.58        9.76    117.32 o
  -6  10  -7      155.56       79.43    101.44 o
  -4  10  -7      103.67       34.64     83.06 o
  -2  10  -7      566.17      577.04     92.44 o
   0  10  -7     1348.11     1393.70     78.66 o
   2  10  -7      219.61      203.26     70.62 o
   4  10  -7      996.75     1045.18     84.21 o
   6  10  -7       45.61       48.61     70.24 o
   8  10  -7      620.55      579.53     73.88 o
  10  10  -7      436.51      429.29     75.41 o
  12  10  -7      102.52       95.69     77.32 o
  14  10  -7       82.61      112.15    100.10 o
  16  10  -7       41.50       53.78    106.99 o
  18  10  -7      354.45      299.52    130.34 o
  -7  11  -7       43.86       60.67    104.69 o
  -5  11  -7      236.11      257.80     93.59 o
  -3  11  -7       91.48       56.27     86.13 o
  -1  11  -7     1031.85     1151.78     98.57 o
   1  11  -7      368.22      384.50     78.47 o
   3  11  -7      726.58      779.15     77.32 o
   5  11  -7      157.39      129.76     76.17 o
   7  11  -7      116.63       91.29     93.78 o
   9  11  -7      380.91      297.04     90.91 o
  11  11  -7      190.65      129.38     92.82 o
  13  11  -7      258.49      321.15    102.58 o
  15  11  -7      216.46       82.11    109.86 o
  17  11  -7       19.50       46.51    124.59 o
  -6  12  -7       68.28      114.64    120.96 o
  -4  12  -7       60.35      105.26     98.57 o
  -2  12  -7       61.55       80.57     90.72 o
   0  12  -7       12.93       99.71     86.13 o
   2  12  -7      479.92      483.83     97.80 o
   4  12  -7      372.26      308.33     97.42 o
   6  12  -7      248.88      377.61     95.31 o
   8  12  -7      791.25      859.72     87.66 o
  10  12  -7      312.32      330.15    104.69 o
  12  12  -7      209.89      127.47    107.18 o
  14  12  -7       83.65      118.85    120.00 o
  16  12  -7       97.59       52.63    127.85 o
  -3  13  -7      206.87      242.11    103.35 o
  -1  13  -7       63.43      -22.01     99.14 o
   1  13  -7      107.74      131.87     94.16 o
   3  13  -7      126.61       84.98     91.29 o
   5  13  -7      993.56     1062.78    106.99 o
   7  13  -7      863.00      900.10    109.67 o
   9  13  -7      531.38      470.24     93.02 o
  11  13  -7       81.20       37.90    118.09 o
  13  13  -7      367.67      195.41    121.91 o
  -2  14  -7       81.34       91.87    113.11 o
   0  14  -7       76.34       32.73    106.03 o
   2  14  -7       26.51       21.24    102.58 o
   4  14  -7      119.45      126.32    101.82 o
   6  14  -7      122.52      181.44    113.88 o
   8  14  -7      816.76      803.45    119.43 o
  10  14  -7      292.10      241.92    121.91 o
   5  15  -7      574.16      443.07    113.88 o
 -14   0  -6      498.01      212.24    124.99 o
 -12   0  -6     2484.10     2177.67    347.66 o
 -10   0  -6      163.84       96.66     77.39 o
  -8   0  -6     3381.04     3550.64     87.44 o
  -6   0  -6     3893.86     3977.57     83.46 o
  -4   0  -6     3212.96     3299.17    111.39 o
  -2   0  -6     5585.78     5141.29    113.69 o
   0   0  -6    21268.50    19951.95    177.61 o
   2   0  -6      950.72      638.47     57.42 o
   4   0  -6    17024.42    15517.65    132.82 o
   6   0  -6    21743.06    20178.36    139.52 o
   8   0  -6     6327.77     4893.44     77.51 o
  10   0  -6     3136.21     2836.01     65.26 o
  12   0  -6     6327.72     8006.96     93.21 o
  14   0  -6     2637.48     2876.77     79.43 o
  16   0  -6     1566.64     1885.18     68.52 o
  18   0  -6     1776.08     1366.71     90.72 o
  20   0  -6      300.34      462.01     78.47 o
  22   0  -6       42.08       55.69    104.31 o
 -15   1  -6      114.93       74.90    116.64 o
 -13   1  -6       20.15       89.48     88.30 o
 -11   1  -6      825.91      925.56    102.13 o
  -9   1  -6      595.79      682.65     56.54 o
  -7   1  -6      606.19      956.23     70.19 o
  -5   1  -6       87.73      257.46     54.27 o
  -3   1  -6      448.31      610.21    106.60 o
  -1   1  -6      601.96      820.22    123.73 o
   1   1  -6     2076.37     2112.74     57.82 o
   3   1  -6    12949.76    13908.38    256.27 o
   5   1  -6     2068.82     2066.35     68.80 o
   7   1  -6     2498.88     2636.95     50.18 o
   9   1  -6     1396.94     1082.61    257.13 o
  11   1  -6      835.08      946.24    201.34 o
  13   1  -6     1078.42     1040.06    204.88 o
  15   1  -6     1511.04     1657.27    134.93 o
  17   1  -6      238.94      334.72     96.17 o
  19   1  -6      224.98      209.92     98.57 o
  21   1  -6       31.66      120.26     70.90 o
  23   1  -6       21.12       53.21    114.45 o
 -14   2  -6      221.22       59.78     93.25 o
 -12   2  -6      325.38      198.57     79.55 o
 -10   2  -6      203.25      129.09     69.96 o
  -8   2  -6      399.53      414.08     60.25 o
  -6   2  -6      611.04      554.84     77.70 o
  -4   2  -6     2065.15     1904.32     85.36 o
  -2   2  -6     3816.77     3675.74     78.06 o
   0   2  -6     2145.35     2062.46     61.67 o
   2   2  -6      788.60      678.58     45.68 o
   4   2  -6     2533.59     3217.48     55.56 o
   6   2  -6     6501.20     5534.19    146.13 o
   8   2  -6     4770.62     4598.60     87.46 o
  10   2  -6     2420.81     2133.18     55.22 o
  12   2  -6     1661.19     1593.70    378.66 o
  14   2  -6     1295.72     1362.36    270.43 o
  16   2  -6      401.18      457.37     61.72 o
  18   2  -6      869.97     1019.58    246.70 o
  20   2  -6      691.68     1160.36    404.60 o
  22   2  -6      189.47      236.56    113.11 o
 -13   3  -6       30.76       73.40     78.45 o
 -11   3  -6       83.65      193.35     70.18 o
  -9   3  -6      370.22      412.03     63.44 o
  -7   3  -6      368.47      401.34     79.04 o
  -5   3  -6      425.03      451.49     75.98 o
  -3   3  -6      631.03      691.87     76.17 o
  -1   3  -6     1020.09     1123.43     79.04 o
   1   3  -6     1307.82     1391.53     71.01 o
   3   3  -6     7380.49     7552.44    221.44 o
   5   3  -6      227.90      224.09     41.41 o
   7   3  -6     1998.76     2399.50    127.08 o
   9   3  -6      393.89      428.98    107.47 o
  11   3  -6      353.01      343.42     37.45 o
  13   3  -6      850.87      903.40     46.01 o
  15   3  -6      653.03      843.54    161.05 o
  17   3  -6      136.61      163.53     56.26 o
  19   3  -6      305.48      588.41    229.38 o
  21   3  -6       96.75       79.24    102.39 o
  23   3  -6       88.08       57.23    107.75 o
 -14   4  -6      222.40       86.97     91.69 o
 -12   4  -6      209.29       80.33     78.06 o
 -10   4  -6      555.54      385.41     64.00 o
  -8   4  -6       52.31      177.99     82.30 o
  -6   4  -6      959.18     1148.72     80.77 o
  -4   4  -6     3520.68     3693.05     90.53 o
  -2   4  -6     3668.29     4094.39     80.96 o
   0   4  -6     4193.97     4616.88     81.34 o
   2   4  -6     1650.42     1730.60     49.85 o
   4   4  -6      429.25      462.32     43.35 o
   6   4  -6     5530.06     5283.50     93.69 o
   8   4  -6     9462.07     9555.29    773.69 o
  10   4  -6     4543.34     4215.22    112.15 o
  12   4  -6     1923.41     2218.84    407.37 o
  14   4  -6      414.28      616.13    223.45 o
  16   4  -6      278.63      259.03    100.96 o
  18   4  -6       64.73       75.33     55.98 o
  20   4  -6     1074.17     1117.14    100.86 o
  22   4  -6        1.65       40.38     98.76 o
 -13   5  -6       60.41       42.24     83.22 o
 -11   5  -6      147.68      105.88     68.61 o
  -9   5  -6      269.98      266.10     61.98 o
  -7   5  -6     1574.66     1689.97     85.93 o
  -5   5  -6      804.66     1001.35     66.60 o
  -3   5  -6     3002.26     3342.61     85.93 o
  -1   5  -6     4420.07     4654.20     81.34 o
   1   5  -6     5674.69     5706.84     84.21 o
   3   5  -6     2335.18     2325.70     52.30 o
   5   5  -6     7447.42     7224.91     71.96 o
   7   5  -6     1743.63     1800.50    179.14 o
   9   5  -6      762.67      781.37     40.64 o
  11   5  -6     2017.38     2172.69    129.86 o
  13   5  -6     1484.27     1924.52    121.72 o
  15   5  -6      535.79      620.23     86.89 o
  17   5  -6      362.83      377.04     75.41 o
  19   5  -6      147.43      170.72     93.40 o
  21   5  -6      189.20       72.92    117.32 o
 -12   6  -6      156.23        9.56     72.22 o
 -10   6  -6        1.81       -6.75     61.66 o
  -8   6  -6       35.33       77.51     74.45 o
  -6   6  -6      540.09      675.80     81.15 o
  -4   6  -6      231.15      335.89     65.84 o
  -2   6  -6       77.27      184.88     70.62 o
   0   6  -6      307.60      314.07     68.52 o
   2   6  -6      851.34      824.50     71.01 o
   4   6  -6      267.85      278.47     68.33 o
   6   6  -6     3734.70     4276.02     85.93 o
   8   6  -6       54.28       72.73     57.03 o
  10   6  -6      120.99      311.20     73.11 o
  12   6  -6      145.07      129.00     78.09 o
  14   6  -6       91.28      259.72     66.60 o
  16   6  -6      214.04      319.43     84.21 o
  18   6  -6       35.69       97.42     92.82 o
  20   6  -6      178.78      136.84     93.97 o
  22   6  -6       15.05       65.84    124.21 o
 -13   7  -6      183.06       61.96     83.35 o
 -11   7  -6      244.63      179.32     70.54 o
  -9   7  -6      547.76      474.84     83.06 o
  -7   7  -6     1068.49     1157.52     78.66 o
  -5   7  -6     1078.28     1090.34     83.25 o
  -3   7  -6     2013.14     1996.19     84.98 o
  -1   7  -6     4396.16     4302.43     77.90 o
   1   7  -6     1012.53     1071.40     64.50 o
   3   7  -6     3529.01     3495.15     75.98 o
   5   7  -6     8606.20     8125.24     93.21 o
   7   7  -6     1825.55     1427.00     64.69 o
   9   7  -6     3196.78     2906.25     76.94 o
  11   7  -6     2519.08     2590.26     77.90 o
  13   7  -6      882.60      890.15     80.77 o
  15   7  -6     1728.70     2080.21     93.21 o
  17   7  -6      498.20      486.51     83.25 o
  19   7  -6      117.85       67.56    102.97 o
  21   7  -6      136.84       76.75    127.27 o
 -12   8  -6      248.75       60.34     82.40 o
 -10   8  -6      434.94      352.05     73.76 o
  -8   8  -6       75.78      115.98     81.72 o
  -6   8  -6       15.36      166.32     72.73 o
  -4   8  -6        6.84       53.59     79.62 o
  -2   8  -6       33.60       26.03     76.56 o
   0   8  -6     6522.17     6944.37     95.69 o
   2   8  -6     1191.47     1073.89     75.98 o
   4   8  -6      221.75      177.04     74.26 o
   6   8  -6       71.82      109.09     71.58 o
   8   8  -6      641.15      602.88     67.75 o
  10   8  -6      802.18      798.09     69.47 o
  12   8  -6     1405.17     1053.41     87.08 o
  14   8  -6      262.78      150.43     86.32 o
  16   8  -6       65.94        0.00     82.49 o
  18   8  -6       24.47       65.65    109.09 o
  20   8  -6        9.97      -45.17    119.81 o
 -11   9  -6      208.56      125.83    104.02 o
  -9   9  -6      291.06       98.76    113.30 o
  -7   9  -6       89.32       87.66     80.00 o
  -5   9  -6      474.82      485.17     76.36 o
  -3   9  -6      433.41      439.62     70.62 o
  -1   9  -6     2871.37     2959.83     89.57 o
   1   9  -6      563.26      619.72     66.41 o
   3   9  -6      708.09      771.49     67.37 o
   5   9  -6      701.26      635.99     64.12 o
   7   9  -6     2021.60     1843.27     72.92 o
   9   9  -6     1390.40     1262.98     84.59 o
  11   9  -6     1058.58     1098.38     90.91 o
  13   9  -6      495.49      517.71     89.76 o
  15   9  -6      113.63       20.86     96.65 o
  17   9  -6     1326.81     1084.79     98.37 o
  19   9  -6      357.94      165.36    120.00 o
 -10  10  -6        6.12       46.77     84.23 o
  -8  10  -6       38.03        0.57     90.34 o
  -6  10  -6       17.52       37.32     83.25 o
  -4  10  -6        5.31       43.25     76.17 o
  -2  10  -6       45.40       70.24     82.87 o
   0  10  -6     1174.84     1249.96     72.92 o
   2  10  -6      259.54      266.80     66.99 o
   4  10  -6      265.23      288.23     81.53 o
   6  10  -6      122.86      150.62     81.91 o
   8  10  -6      192.00      111.77     86.13 o
  10  10  -6      378.32      300.10     73.49 o
  12  10  -6      258.81      220.67     78.09 o
  14  10  -6      721.50      627.76    100.86 o
  16  10  -6      108.41      147.18    108.71 o
  18  10  -6      409.02      220.10    127.66 o
  -9  11  -6      146.24      200.96    121.91 o
  -7  11  -6      351.88      348.14    108.52 o
  -5  11  -6      678.53      690.15     87.66 o
  -3  11  -6     2921.63     2985.48     92.06 o
  -1  11  -6     1443.00     1595.23     79.43 o
   1  11  -6      992.24      940.87     91.48 o
   3  11  -6      140.16      145.84     72.92 o
   5  11  -6     1393.24     1497.81     92.44 o
   7  11  -6     1654.35     1638.10     93.21 o
   9  11  -6     4089.64     3959.84    102.39 o
  11  11  -6      163.07      105.46     80.38 o
  13  11  -6      374.16      553.50    101.63 o
  15  11  -6      282.74       36.75     96.27 o
  17  11  -6      477.81      360.39    132.06 o
  -8  12  -6      408.58      206.51    111.39 o
  -6  12  -6      957.63     1004.60    102.58 o
  -4  12  -6     1003.08      996.18     92.63 o
  -2  12  -6      480.62      580.10     86.13 o
   0  12  -6      603.46      676.56     96.27 o
   2  12  -6     2609.84     2937.63     88.42 o
   4  12  -6      856.12      870.06     83.45 o
   6  12  -6     1329.15     1337.81     98.76 o
   8  12  -6     2357.40     2250.93    102.58 o
  10  12  -6       97.64      117.32    101.63 o
  12  12  -6      742.37      522.68     94.55 o
  14  12  -6      692.73      545.27    115.41 o
  16  12  -6      117.02       82.49    126.13 o
  -5  13  -6      318.83      208.61    104.50 o
  -3  13  -6       15.93        4.40     95.89 o
  -1  13  -6       28.63       71.01     90.14 o
   1  13  -6       49.64        6.32     89.57 o
   3  13  -6      255.85      401.73     88.42 o
   5  13  -6      248.88      156.37     87.08 o
   7  13  -6       95.28      108.90    100.86 o
   9  13  -6      902.89      734.74     96.08 o
  11  13  -6       84.36       79.62    109.86 o
  13  13  -6       30.94       75.02    106.03 o
  -2  14  -6       30.19      -24.12    104.31 o
   0  14  -6      129.53      194.26    115.02 o
   2  14  -6       54.12       -4.02     97.80 o
   4  14  -6      317.58      358.28    108.71 o
   6  14  -6     1081.34     1071.78    110.81 o
   8  14  -6      120.47      140.29     97.99 o
  10  14  -6      199.54      217.61    118.66 o
  12  14  -6      316.56      176.27    126.70 o
   1  15  -6       48.80       13.97    118.47 o
   3  15  -6       48.07       -4.02    107.37 o
   5  15  -6       18.96       97.42    123.83 o
   7  15  -6      160.82      122.49    109.86 o
 -15   1  -5      133.83       77.07     81.56 o
 -13   1  -5      900.79      685.84     99.34 o
 -11   1  -5      220.89      257.95     51.57 o
  -9   1  -5      411.15      343.18     48.97 o
  -7   1  -5      960.33      988.95     47.96 o
  -5   1  -5     2295.33     2551.64     64.61 o
  -3   1  -5     3984.02     4091.63    219.04 o
  -1   1  -5     5735.26     5797.02     84.79 o
   1   1  -5     6193.47     6193.76    280.86 o
   3   1  -5     1318.85     1132.08     69.00 o
   5   1  -5     7618.31     7322.00     75.60 o
   7   1  -5    17996.31    15596.52   1076.95 o
   9   1  -5    13196.08    13646.01   1780.88 o
  11   1  -5     2204.97     1896.00     46.89 o
  13   1  -5     1162.91     1255.60    155.98 o
  15   1  -5      854.18     1209.26    166.03 o
  17   1  -5      726.35      859.94     48.85 o
  19   1  -5      399.26      384.66     52.96 o
  21   1  -5      775.57      578.33     67.74 o
  23   1  -5       29.92        6.51    120.38 o
 -16   2  -5       19.82       41.77    101.22 o
 -14   2  -5       51.33       49.46     84.02 o
 -12   2  -5      172.27       97.99     51.70 o
 -10   2  -5      178.66      156.37     59.06 o
  -8   2  -5      487.25      550.21     54.59 o
  -6   2  -5     1075.05     1374.75     80.19 o
  -4   2  -5      839.11      920.01     73.88 o
  -2   2  -5      465.63      552.90    103.92 o
   0   2  -5     1128.00     1062.34     82.20 o
   2   2  -5     1146.85     1015.76     48.91 o
   4   2  -5     3375.71     3576.02     94.83 o
   6   2  -5     3434.95     3395.34     52.68 o
   8   2  -5     1176.68     1097.41    379.52 o
  10   2  -5      464.26      467.67     82.49 o
  12   2  -5      526.07      569.07     52.06 o
  14   2  -5      486.61      690.35    195.22 o
  16   2  -5      113.86      200.90     44.66 o
  18   2  -5      113.90      252.03     78.18 o
  20   2  -5      172.35       23.16     97.03 o
  22   2  -5       15.23       53.59     95.31 o
 -15   3  -5      164.10       65.22     87.76 o
 -13   3  -5      693.08      266.97     83.45 o
 -11   3  -5     1936.81     1228.53     89.09 o
  -9   3  -5      314.83      386.50     55.89 o
  -7   3  -5     1967.56     2045.19     84.40 o
  -5   3  -5     6563.20     7168.68    105.46 o
  -3   3  -5     4703.89     4754.68     94.74 o
  -1   3  -5     6978.81     6745.66    113.78 o
   1   3  -5    18900.71    18412.32    115.88 o
   3   3  -5     2342.52     1826.92     50.44 o
   5   3  -5     4642.56     4468.94     62.46 o
   7   3  -5    16157.45    18827.33     96.57 o
   9   3  -5      286.07      235.52     36.18 o
  11   3  -5      244.49      249.74     38.47 o
  13   3  -5      849.34     1067.15    132.63 o
  15   3  -5      666.42     1138.29    130.62 o
  17   3  -5      748.20      833.09    127.37 o
  19   3  -5      682.52     1276.57     83.45 o
  21   3  -5       93.19       83.83    104.50 o
 -14   4  -5      275.49      186.71     83.81 o
 -12   4  -5      370.38      463.91     69.13 o
 -10   4  -5     2454.73     2121.33    249.76 o
  -8   4  -5     2561.94     2545.86     85.93 o
  -6   4  -5     4266.28     4849.61     85.36 o
  -4   4  -5     1961.94     2281.55     81.53 o
  -2   4  -5     4823.74     4632.00     86.89 o
   0   4  -5     6553.12     5969.62     94.35 o
   2   4  -5    11398.32    11233.38    165.55 o
   4   4  -5     4072.08     3633.91     92.82 o
   6   4  -5     4497.27     3638.95    110.53 o
   8   4  -5      593.50      469.61     38.02 o
  10   4  -5     2602.06     2298.55    248.23 o
  12   4  -5     1888.54     1891.31     49.39 o
  14   4  -5     2548.51     2874.15    386.99 o
  16   4  -5     1503.08     1190.06     85.17 o
  18   4  -5       56.81       35.60     92.06 o
  20   4  -5       99.01       24.69     98.37 o
  22   4  -5       26.29       41.72    122.11 o
 -15   5  -5       75.58       32.67     89.29 o
 -13   5  -5       75.47       -4.24     72.49 o
 -11   5  -5       81.65       36.26     63.40 o
  -9   5  -5     1060.37     1383.97     57.47 o
  -7   5  -5      201.84      349.67     64.12 o
  -5   5  -5      211.30      445.17     74.64 o
  -3   5  -5      658.05      585.46     60.29 o
  -1   5  -5      467.87      457.23     66.22 o
   1   5  -5     1012.33      968.24     60.10 o
   3   5  -5      841.99      716.18     68.33 o
   5   5  -5      831.41      928.20     41.09 o
   7   5  -5     6334.75     6538.17    543.07 o
   9   5  -5      834.04      836.81     43.47 o
  11   5  -5      913.20     1049.97     58.76 o
  13   5  -5      433.74      674.65     78.09 o
  15   5  -5      367.45      643.45     81.53 o
  17   5  -5       54.57       91.68     73.30 o
  19   5  -5      695.54     1051.30     99.91 o
  21   5  -5       68.84      133.59    119.24 o
 -14   6  -5       96.80       70.05     82.42 o
 -12   6  -5      193.05      154.74     71.28 o
 -10   6  -5      143.75      150.70     57.87 o
  -8   6  -5     1953.29     1619.92     77.90 o
  -6   6  -5      376.37      365.94     77.32 o
  -4   6  -5      226.80      230.05     59.71 o
  -2   6  -5       48.45       97.42     54.93 o
   0   6  -5     1626.13     1643.65     63.35 o
   2   6  -5     2718.22     2960.98     81.53 o
   4   6  -5     7386.47     7498.06     99.52 o
   6   6  -5       31.29       89.76     68.52 o
   8   6  -5     3503.17     3290.17     76.56 o
  10   6  -5     1472.98     1381.45     69.28 o
  12   6  -5     2418.65     1941.45     84.02 o
  14   6  -5     2241.41     2376.10     77.90 o
  16   6  -5      837.66      862.59     87.85 o
  18   6  -5      451.64      348.33     81.91 o
  20   6  -5      236.10      174.16    112.73 o
 -13   7  -5       40.32      -30.45     74.11 o
 -11   7  -5      107.17       58.83     64.40 o
  -9   7  -5       75.73       87.46     75.02 o
  -7   7  -5      417.63      558.09     73.11 o
  -5   7  -5      552.91      591.78     64.69 o
  -3   7  -5     1707.79     1728.24     67.94 o
  -1   7  -5      459.82      492.64     69.86 o
   1   7  -5      345.99      357.32     57.23 o
   3   7  -5      655.24      632.35     59.90 o
   5   7  -5      160.55      168.61     57.80 o
   7   7  -5      274.80      274.83     73.11 o
   9   7  -5     1035.43     1035.99     70.05 o
  11   7  -5     2045.45     2707.77     88.42 o
  13   7  -5      126.77      101.63     66.60 o
  15   7  -5       93.08       73.11     87.66 o
  17   7  -5       84.47      -16.27     97.03 o
  19   7  -5       52.58      -18.76    110.43 o
  21   7  -5       91.49      132.25    133.59 o
 -12   8  -5      126.53       23.24     71.64 o
 -10   8  -5      580.89      446.12     64.02 o
  -8   8  -5      746.75      813.40     91.48 o
  -6   8  -5     1608.39     1806.71     77.32 o
  -4   8  -5     2069.22     2509.30     74.83 o
  -2   8  -5     6844.37     7438.92     87.85 o
   0   8  -5     2510.61     2876.39     71.77 o
   2   8  -5     3058.01     3219.55     74.26 o
   4   8  -5     2740.98     3007.49     83.25 o
   6   8  -5     3431.31     3407.69     87.46 o
   8   8  -5     3994.07     3618.02     82.30 o
  10   8  -5     4592.19     4671.43     88.61 o
  12   8  -5      312.57      191.77     81.53 o
  14   8  -5      529.23      600.77     88.42 o
  16   8  -5      201.01      186.80     94.35 o
  18   8  -5      337.33      395.98    110.43 o
  20   8  -5      159.27      102.20    129.00 o
 -11   9  -5       27.93       20.57     78.76 o
  -9   9  -5       71.97      154.26     82.87 o
  -7   9  -5      140.47      192.35     75.02 o
  -5   9  -5      566.42      678.28     71.96 o
  -3   9  -5       85.24      199.81     76.75 o
  -1   9  -5      463.85      537.42     75.60 o
   1   9  -5      288.53      309.86     62.97 o
   3   9  -5      458.61      486.70     62.58 o
   5   9  -5     1079.84     1094.17     78.85 o
   7   9  -5     1224.02      933.79     70.05 o
   9   9  -5     1606.20     1476.19     85.74 o
  11   9  -5      846.34      879.43     91.87 o
  13   9  -5      844.39      746.80     96.27 o
  15   9  -5       52.05       37.90     81.15 o
  17   9  -5      122.75       98.95    108.71 o
  19   9  -5       64.55       31.01    119.04 o
 -10  10  -5      105.77       85.42     76.66 o
  -8  10  -5       15.58       13.40     83.64 o
  -6  10  -5       39.75        8.80     75.60 o
  -4  10  -5     3467.06     3749.89     84.21 o
  -2  10  -5     1879.69     1999.83     74.07 o
   0  10  -5     1967.76     1985.47     73.88 o
   2  10  -5      551.89      524.79     67.75 o
   4  10  -5      793.96      924.41     71.39 o
   6  10  -5      991.32     1008.62     84.98 o
   8  10  -5     1654.53     1534.56     77.70 o
  10  10  -5     2088.35     2005.95     97.99 o
  12  10  -5       27.71       18.18     79.04 o
  14  10  -5       12.30       25.07     96.08 o
  16  10  -5      418.37      480.00    111.01 o
  18  10  -5      267.28      279.81    122.30 o
  -9  11  -5       63.89       42.90     67.87 o
  -7  11  -5       85.97       30.05     85.36 o
  -5  11  -5     2400.87     2337.25    100.29 o
  -3  11  -5      194.75      142.78     74.07 o
  -1  11  -5      610.76      666.03     72.73 o
   1  11  -5     3836.85     4381.28     85.55 o
   3  11  -5      470.58      515.99     74.45 o
   5  11  -5      554.99      467.56     75.60 o
   7  11  -5     1411.06     1380.11     80.77 o
   9  11  -5      164.82      220.48     93.02 o
  11  11  -5       85.87      123.25     96.46 o
  13  11  -5      873.39      664.69    103.16 o
  15  11  -5       55.56      114.64    116.36 o
  17  11  -5       65.65        1.34    129.76 o
  -8  12  -5       37.59       73.49    100.86 o
  -6  12  -5       82.60      149.28     92.25 o
  -4  12  -5     1250.22     1161.54     87.66 o
  -2  12  -5       10.93        5.36     91.48 o
   0  12  -5      902.72      938.76     81.34 o
   2  12  -5      911.26     1041.73     92.82 o
   4  12  -5      481.15      447.28     92.44 o
   6  12  -5      279.58      357.52     97.42 o
   8  12  -5     2772.68     2741.27    101.82 o
  10  12  -5       40.54      -43.06     86.13 o
  12  12  -5      118.83       64.69     90.53 o
  14  12  -5        9.63       -2.11    122.49 o
  16  12  -5        1.74      -32.15    128.23 o
  -7  13  -5      102.98       50.91    107.56 o
  -5  13  -5      157.19      217.04    111.20 o
  -3  13  -5       29.45       17.99    102.01 o
  -1  13  -5      242.58      329.76    101.63 o
   1  13  -5     1344.77     1665.85     90.91 o
   3  13  -5      342.54      339.33     96.27 o
   5  13  -5       47.18        0.96     83.25 o
   7  13  -5     1025.08      936.66     90.91 o
   9  13  -5       59.00       22.97     90.91 o
  11  13  -5      833.61      668.91    118.47 o
  13  13  -5      334.76      249.57    129.00 o
  -4  14  -5      178.65       65.84    103.35 o
  -2  14  -5      289.82      310.05    112.92 o
   0  14  -5      123.80      186.41    111.77 o
   2  14  -5      203.58      189.48    107.94 o
   4  14  -5       90.00       78.09     92.25 o
   6  14  -5      273.66      230.82    112.35 o
   8  14  -5      364.77      260.29     98.95 o
  10  14  -5       65.52       48.23    115.98 o
  12  14  -5       33.70      -68.33    137.03 o
  -1  15  -5      721.86      833.88    125.74 o
   1  15  -5      531.17      572.83    108.13 o
   3  15  -5     1351.00     1432.93    106.99 o
   5  15  -5      334.16      334.55    106.99 o
   7  15  -5      437.70      340.29    122.68 o
   9  15  -5      606.15      377.80    128.80 o
 -16   0  -4      324.15      192.81    111.29 o
 -14   0  -4      425.75      311.27     84.75 o
 -12   0  -4     1571.62     1483.51    336.08 o
 -10   0  -4     1774.93     1781.53    335.51 o
  -8   0  -4     1640.11     1564.82     66.07 o
  -6   0  -4     2872.51     2819.42     82.49 o
  -4   0  -4    18125.95    19275.58    200.00 o
  -2   0  -4     7144.37     6583.98    138.57 o
   0   0  -4    13312.19    11735.99    161.92 o
   2   0  -4    42780.86    41017.20    257.99 o
   4   0  -4    10828.96     8949.74    114.45 o
   6   0  -4     3815.15     2618.40     70.81 o
   8   0  -4    35668.06    40191.55    192.35 o
  10   0  -4      768.57      731.49     53.78 o
  12   0  -4     1987.55     1869.11     63.35 o
  14   0  -4     2478.95     2563.28     69.86 o
  16   0  -4     2072.74     2085.76     70.05 o
  18   0  -4      929.23     1143.17     87.08 o
  20   0  -4      263.34      218.57     93.21 o
 -17   1  -4        2.15       27.22     82.18 o
 -15   1  -4       34.62       34.77     64.12 o
 -13   1  -4      255.46      252.99     71.52 o
 -11   1  -4      453.95      473.72     83.95 o
  -9   1  -4      293.05      327.54     54.81 o
  -7   1  -4     1509.79     1825.23     96.88 o
  -5   1  -4      263.25      755.12     59.75 o
  -3   1  -4      437.56      551.48     57.64 o
  -1   1  -4      568.57      553.39     60.57 o
   1   1  -4     1857.81     1830.43     55.40 o
   3   1  -4    10142.82    10294.00    151.96 o
   5   1  -4     5388.94     4507.64    112.06 o
   7   1  -4     3883.58     3878.14     57.03 o
   9   1  -4      637.94     1025.39     43.44 o
  11   1  -4     1684.00     1583.09    138.95 o
  13   1  -4      861.37      932.95     45.88 o
  15   1  -4      710.43      870.80    143.06 o
  17   1  -4      227.60      207.34     57.85 o
  19   1  -4       67.75      165.23     64.39 o
  21   1  -4      126.93      244.40    105.07 o
 -16   2  -4       81.82       30.63     92.05 o
 -14   2  -4      230.64      118.12     63.28 o
 -12   2  -4      533.86      522.60     61.54 o
 -10   2  -4      337.80      350.67     48.10 o
  -8   2  -4      362.12      327.25     45.08 o
  -6   2  -4     6785.00     6802.17    107.94 o
  -4   2  -4     5018.11     5118.13     91.29 o
  -2   2  -4     6623.06     6573.26     92.60 o
   0   2  -4     1330.86     1278.43     58.58 o
   2   2  -4      155.14      167.92     41.38 o
   4   2  -4     1126.89      950.03     41.75 o
   6   2  -4     3809.23     3564.05     99.62 o
   8   2  -4    12602.95    12023.34   1170.44 o
  10   2  -4     3076.25     2682.12    156.08 o
  12   2  -4     1370.67     1256.70     42.16 o
  14   2  -4     1125.43     1228.22     48.20 o
  16   2  -4     1597.86     2219.20    111.96 o
  18   2  -4      766.77     1139.53     77.70 o
  20   2  -4      733.76      746.99    104.88 o
  22   2  -4      225.16      150.05    116.17 o
 -17   3  -4       55.39       83.83    131.68 o
 -15   3  -4       50.53       65.84     78.95 o
 -13   3  -4        9.80       98.01     66.58 o
 -11   3  -4      835.75     1052.09     59.50 o
  -9   3  -4       76.19      155.21     46.77 o
  -7   3  -4     2490.74     3242.90     77.13 o
  -5   3  -4      556.71      641.73     72.35 o
  -3   3  -4      311.73      502.01     56.65 o
  -1   3  -4       52.27      121.15     53.78 o
   1   3  -4     4487.90     4559.65     66.67 o
   3   3  -4     6944.99     6698.20    366.32 o
   5   3  -4     6342.04     5662.88    300.19 o
   7   3  -4      875.99     1031.14    161.15 o
   9   3  -4     1831.63     1559.74    149.86 o
  11   3  -4     1116.49     1336.58    119.71 o
  13   3  -4      870.83     1224.59    195.31 o
  15   3  -4      910.19     1298.44    428.23 o
  17   3  -4      262.89      166.70     82.30 o
  19   3  -4      363.65      360.19     82.49 o
  21   3  -4       58.41      105.07    106.03 o
 -16   4  -4      142.28      109.27     84.75 o
 -14   4  -4      202.76       65.84     73.14 o
 -12   4  -4      787.28      354.73     82.87 o
 -10   4  -4      101.42      199.38     56.94 o
  -8   4  -4      130.52      212.06     72.92 o
  -6   4  -4     4504.93     4753.73     90.14 o
  -4   4  -4     2838.32     2997.73     81.15 o
  -2   4  -4     3327.79     3527.11     74.07 o
   0   4  -4     1213.16     1183.17     62.39 o
   2   4  -4      618.47      505.27     58.95 o
   4   4  -4     1239.07     1644.73     48.41 o
   6   4  -4     9571.62     9458.83    370.15 o
   8   4  -4     3251.52     2660.03    418.66 o
  10   4  -4     3665.17     3670.08    133.21 o
  12   4  -4     1478.86     1568.59    135.03 o
  14   4  -4       76.72      306.22     70.81 o
  16   4  -4      175.02      382.01     82.49 o
  18   4  -4      101.16      175.70     88.61 o
  20   4  -4      136.78      173.02    107.94 o
  22   4  -4      102.63       53.78    129.57 o
 -15   5  -4      119.14       54.88     79.23 o
 -13   5  -4      164.70      125.17     67.38 o
 -11   5  -4      670.63      685.72     70.34 o
  -9   5  -4     1062.36     1126.15     49.06 o
  -7   5  -4      368.59      482.30     72.73 o
  -5   5  -4     3255.73     3969.03     77.32 o
  -3   5  -4     3355.31     3903.96     73.11 o
  -1   5  -4     3632.65     4014.96     75.02 o
   1   5  -4     4812.94     4604.63     79.62 o
   3   5  -4     4848.11     4838.70     83.25 o
   5   5  -4      313.61      342.97     57.23 o
   7   5  -4     4553.57     4264.73     89.19 o
   9   5  -4     5551.08     5533.83     87.66 o
  11   5  -4     2375.37     2222.03     71.39 o
  13   5  -4      232.44      187.56     71.39 o
  15   5  -4      540.67      513.88     78.66 o
  17   5  -4       95.30       83.06     86.32 o
  19   5  -4      251.81      201.53    102.97 o
  21   5  -4      352.94      255.12    116.17 o
 -14   6  -4       94.41        4.66     65.37 o
 -12   6  -4      251.49       76.13     56.70 o
 -10   6  -4      328.22      190.48    173.88 o
  -8   6  -4       66.01       18.95     75.22 o
  -6   6  -4       18.21       31.01     70.24 o
  -4   6  -4       58.96      213.78     66.41 o
  -2   6  -4     1213.60     1478.67     61.05 o
   0   6  -4     2930.34     3281.18     70.81 o
   2   6  -4     7680.91     8211.75    100.29 o
   4   6  -4       43.78       44.98     54.93 o
   6   6  -4     1509.14     1617.81     64.69 o
   8   6  -4     1080.94     1409.77     67.37 o
  10   6  -4      230.72      378.57     62.58 o
  12   6  -4     2726.18     3191.42     88.42 o
  14   6  -4       25.05       26.03     65.26 o
  16   6  -4        3.26      120.77     88.04 o
  18   6  -4       10.40       41.53    106.22 o
  20   6  -4       95.02       81.53    124.40 o
 -15   7  -4      466.73      121.34     80.79 o
 -13   7  -4      566.84      341.15    133.59 o
 -11   7  -4      466.79      385.25     56.56 o
  -9   7  -4     2375.62     2110.28    170.34 o
  -7   7  -4      176.44      223.35     78.66 o
  -5   7  -4     1246.48     1301.64     65.46 o
  -3   7  -4     8082.29     9257.69     93.97 o
  -1   7  -4     5499.48     5557.18     80.19 o
   1   7  -4     7600.29     7804.47     89.76 o
   3   7  -4     5914.29     5729.62     83.64 o
   5   7  -4     3647.30     3478.50     84.21 o
   7   7  -4     4327.46     3791.61     91.29 o
   9   7  -4     8046.38     7137.29     97.61 o
  11   7  -4     5349.60     5550.48    102.58 o
  13   7  -4      128.02      121.15     66.03 o
  15   7  -4      932.47     1068.91     91.87 o
  17   7  -4      669.72      939.53    100.29 o
  19   7  -4       97.69       20.29    114.07 o
 -14   8  -4       35.57       55.62     76.41 o
 -12   8  -4        6.00      -23.98     75.38 o
 -10   8  -4        7.17       73.56     56.95 o
  -8   8  -4      376.19      510.44     72.73 o
  -6   8  -4      322.28      375.70     66.41 o
  -4   8  -4     5930.68     7034.32     85.55 o
  -2   8  -4     1511.63     1766.33     66.03 o
   0   8  -4      312.76      360.77     59.33 o
   2   8  -4      480.37      480.00     69.09 o
   4   8  -4      693.61      653.02     60.86 o
   6   8  -4     3242.78     3179.55     87.46 o
   8   8  -4      943.30      870.63     69.09 o
  10   8  -4      283.53      501.82     81.91 o
  12   8  -4      247.99      158.47     83.25 o
  14   8  -4      775.00      578.00     77.90 o
  16   8  -4      218.36      121.72     99.91 o
  18   8  -4      126.26       13.21    114.07 o
  20   8  -4      101.93      173.21    146.03 o
 -13   9  -4       50.92      -32.40     76.35 o
 -11   9  -4      213.40      102.27     66.09 o
  -9   9  -4       95.91      -41.34     78.66 o
  -7   9  -4      218.99      180.86     72.15 o
  -5   9  -4      284.44      286.89     67.56 o
  -3   9  -4     3305.23     3458.02     75.60 o
  -1   9  -4       20.45       24.31     58.76 o
   1   9  -4      457.52      465.46     71.20 o
   3   9  -4      191.71      144.69     61.05 o
   5   9  -4      818.46      882.88     79.04 o
   7   9  -4      188.64      194.83     66.41 o
   9   9  -4     4787.68     4503.58     97.42 o
  11   9  -4      374.95      289.57     71.96 o
  13   9  -4      853.10      988.14     93.40 o
  15   9  -4      550.34      699.34    103.92 o
  17   9  -4      320.27      351.20    115.41 o
  19   9  -4      215.30      182.20    138.18 o
 -12  10  -4       11.81      -63.94     83.58 o
 -10  10  -4       14.28       37.78     72.12 o
  -8  10  -4       56.49      -13.97     80.38 o
  -6  10  -4      702.24      720.39     86.70 o
  -4  10  -4      204.66      311.39     66.79 o
  -2  10  -4      926.62     1057.62     67.56 o
   0  10  -4      256.85      174.55     74.45 o
   2  10  -4       56.83       80.38     66.22 o
   4  10  -4      344.62      434.45     78.66 o
   6  10  -4      105.19      155.79     66.79 o
   8  10  -4      207.33      212.06     79.62 o
  10  10  -4     1294.63     1291.11     95.12 o
  12  10  -4      428.51      348.52     81.15 o
  14  10  -4      297.20      158.85    101.82 o
  16  10  -4      261.31      129.95    116.36 o
  18  10  -4      221.34      110.05    131.48 o
 -11  11  -4       19.53       19.98     71.99 o
  -9  11  -4      509.07      297.60     67.88 o
  -7  11  -4       95.25      193.11     94.16 o
  -5  11  -4     3710.46     3960.99     89.38 o
  -3  11  -4     1512.25     1731.69     75.98 o
  -1  11  -4     3102.05     3543.00     93.02 o
   1  11  -4      329.71      430.24     69.67 o
   3  11  -4     1620.52     1771.50     88.80 o
   5  11  -4     1645.38     1709.87     79.81 o
   7  11  -4     1599.22     1571.11     92.44 o
   9  11  -4     2151.24     1798.10     87.46 o
  11  11  -4      244.12      127.66     81.72 o
  13  11  -4      495.16      554.65    110.24 o
  15  11  -4      261.70      357.90    120.19 o
  17  11  -4      136.76       88.42    126.89 o
 -10  12  -4      220.94       73.14     78.91 o
  -8  12  -4      440.07      435.60    110.05 o
  -6  12  -4     1910.24     2124.23     93.59 o
  -4  12  -4      330.05      354.64     80.19 o
  -2  12  -4     1157.20     1286.14     80.77 o
   0  12  -4     3016.61     3529.79     88.42 o
   2  12  -4     1451.94     1676.57     94.55 o
   4  12  -4     1307.81     1369.58     80.96 o
   6  12  -4     1231.36     1272.93     83.06 o
   8  12  -4     1016.77      902.02     96.84 o
  10  12  -4     1000.20      827.38    101.82 o
  12  12  -4      285.92      131.68    106.41 o
  14  12  -4      611.91      318.85    119.62 o
  16  12  -4       91.19       39.81    138.37 o
  -7  13  -4      170.46      166.13     97.80 o
  -5  13  -4      128.44       86.51    104.31 o
  -3  13  -4       35.72        6.89     84.79 o
  -1  13  -4       65.15       -0.77     83.64 o
   1  13  -4       51.03      158.66     95.89 o
   3  13  -4     1193.82     1344.51     85.36 o
   5  13  -4      358.25      471.39     84.02 o
   7  13  -4      219.24      214.36     87.85 o
   9  13  -4       26.69       51.48    103.16 o
  11  13  -4       72.31      -15.12    118.09 o
  13  13  -4       52.84      112.73    129.38 o
  -6  14  -4       13.35      -95.12    119.43 o
  -4  14  -4       57.73      145.26    111.01 o
  -2  14  -4      154.55      209.76     94.74 o
   0  14  -4      605.51      552.92    105.46 o
   2  14  -4     1295.39     1532.26     94.35 o
   4  14  -4      146.98      160.19     92.44 o
   6  14  -4      375.97      376.85     96.65 o
   8  14  -4      476.41      408.23     97.42 o
  10  14  -4      684.32      597.71    129.19 o
  12  14  -4      386.94      184.31    129.19 o
  -3  15  -4       22.20      -27.94    124.40 o
  -1  15  -4       40.03       -2.11    116.75 o
   1  15  -4      266.70      229.28    101.05 o
   3  15  -4      754.02      773.60    105.65 o
   5  15  -4        7.22      -17.23    106.03 o
   7  15  -4        1.94      -25.65    106.03 o
   9  15  -4       22.90       39.04    110.24 o
 -17   1  -3      330.68      218.83     69.93 o
 -15   1  -3      398.27      364.38     57.15 o
 -13   1  -3      564.91      447.14     46.94 o
 -11   1  -3      615.60      670.92     42.12 o
  -9   1  -3      466.27      449.45     37.77 o
  -7   1  -3       89.80       82.25     36.00 o
  -5   1  -3    24751.71    28061.83    530.29 o
  -3   1  -3     4027.19     4406.17     85.59 o
  -1   1  -3     1658.21     1741.63     62.89 o
   1   1  -3      621.29      917.58     54.21 o
   3   1  -3     2959.10     2394.99     61.72 o
   5   1  -3     7157.37     6295.35    444.50 o
   7   1  -3    37269.10    32208.21   1033.98 o
   9   1  -3    11988.54    12446.48    226.99 o
  11   1  -3     2329.98     2362.38     79.33 o
  13   1  -3      826.06      900.16     49.60 o
  15   1  -3      343.78      411.25     49.00 o
  17   1  -3     1213.15     1670.66    185.65 o
  19   1  -3      300.44      148.33     91.87 o
 -18   2  -3       17.21       46.80     79.40 o
 -16   2  -3       90.50       62.48     64.06 o
 -14   2  -3      124.44       78.30     51.15 o
 -12   2  -3      371.57      249.93     46.97 o
 -10   2  -3      223.40      199.90     42.09 o
  -8   2  -3      144.99      255.55     38.95 o
  -6   2  -3      152.52      177.96     51.88 o
  -4   2  -3     4604.04     5616.32     92.82 o
  -2   2  -3     4226.88     4540.33     88.42 o
   0   2  -3      914.18      806.62     56.43 o
   2   2  -3     2119.53     2071.23     73.01 o
   4   2  -3      509.61      387.42     41.97 o
   6   2  -3     2810.16     2558.07    413.02 o
   8   2  -3      225.64      314.06     77.51 o
  10   2  -3     8201.55     9030.28    218.38 o
  12   2  -3      181.05      190.96     47.43 o
  14   2  -3      519.02      554.19     51.65 o
  16   2  -3      181.76      119.43     76.17 o
  18   2  -3      116.06       86.70     86.70 o
  20   2  -3      132.05       38.28    105.07 o
 -17   3  -3      158.35       63.27     85.94 o
 -15   3  -3      386.70      234.89     62.94 o
 -13   3  -3      977.71      793.09     73.15 o
 -11   3  -3     2709.88     2576.66    242.35 o
  -9   3  -3     1816.98     1939.47    116.77 o
  -7   3  -3     4404.62     4769.99     93.21 o
  -5   3  -3     2457.72     2348.35     78.47 o
  -3   3  -3    14655.99    14997.84    135.89 o
  -1   3  -3    11671.52    11429.96    125.74 o
   1   3  -3    14698.35    14500.03    140.10 o
   3   3  -3    30333.94    29738.25    706.99 o
   5   3  -3     1659.62     1205.14     99.81 o
   7   3  -3      813.43      658.11     42.02 o
   9   3  -3     5981.66     5835.02    126.32 o
  11   3  -3      294.91      334.06     45.22 o
  13   3  -3     3648.97     4120.65    485.75 o
  15   3  -3      205.13      253.02     75.60 o
  17   3  -3      560.12      776.47     88.61 o
  19   3  -3      219.56      310.62     95.50 o
  21   3  -3       82.21       67.75    116.36 o
 -16   4  -3       65.67       45.69     74.48 o
 -14   4  -3      719.79      719.56     66.12 o
 -12   4  -3     1578.16     1893.69    181.25 o
 -10   4  -3     1851.24     2283.51     59.13 o
  -8   4  -3     2979.80     3520.26     55.31 o
  -6   4  -3     3042.37     3265.29     73.68 o
  -4   4  -3     5844.42     5327.13     81.91 o
  -2   4  -3    20182.51    20829.85    143.92 o
   0   4  -3     5971.23     5390.48     88.23 o
   2   4  -3     5204.92     4865.50     89.57 o
   4   4  -3     1390.63     1127.09     77.70 o
   6   4  -3      849.42      486.32     59.33 o
   8   4  -3     2882.42     2533.99     80.57 o
  10   4  -3     5722.65     4772.29     84.98 o
  12   4  -3     3078.81     2716.20     82.11 o
  14   4  -3      212.45      182.97     71.77 o
  16   4  -3      970.82      914.84     86.89 o
  18   4  -3      536.66      433.11     91.68 o
  20   4  -3      141.26      126.89    105.46 o
 -17   5  -3       49.20       11.80     87.18 o
 -15   5  -3      124.22       40.70     72.13 o
 -13   5  -3       79.09      -13.12     60.21 o
 -11   5  -3      179.88       37.58     48.31 o
  -9   5  -3      354.92      449.44     44.66 o
  -7   5  -3       27.69      147.56     68.33 o
  -5   5  -3      153.22      382.40     54.93 o
  -3   5  -3     2735.43     3764.44     80.00 o
  -1   5  -3    16029.83    16854.12    125.93 o
   1   5  -3     1524.99     1505.28     63.35 o
   3   5  -3      969.28      940.30     62.39 o
   5   5  -3      340.64      373.59     69.67 o
   7   5  -3      469.52      439.24     58.76 o
   9   5  -3      666.89      764.98     62.39 o
  11   5  -3     3286.56     4095.35     81.72 o
  13   5  -3      707.95      681.73     75.79 o
  15   5  -3      218.96      230.24     79.24 o
  17   5  -3      109.07      373.97     98.76 o
  19   5  -3      131.35      237.32    112.92 o
  21   5  -3      191.21      228.71    128.04 o
 -16   6  -3      223.48       30.31     79.26 o
 -14   6  -3      144.03      117.68     68.75 o
 -12   6  -3      177.45      219.64     62.71 o
 -10   6  -3      963.78      820.10     58.21 o
  -8   6  -3      139.02       60.48     61.44 o
  -6   6  -3      130.78      129.19     56.08 o
  -4   6  -3      849.60      834.27     66.60 o
  -2   6  -3    12090.40    13506.91    109.28 o
   0   6  -3     1170.05     1056.85     58.57 o
   2   6  -3     4915.29     4389.13     78.66 o
   4   6  -3     1991.25     1863.17     75.79 o
   6   6  -3     1192.48      911.78     62.58 o
   8   6  -3     2104.64     2026.43     84.40 o
  10   6  -3     8590.34     8103.80    102.39 o
  12   6  -3      481.26      650.91     76.75 o
  14   6  -3     1028.40     1160.01     83.64 o
  16   6  -3      748.10      813.60     92.44 o
  18   6  -3      460.58      375.31    102.58 o
  20   6  -3      473.70      317.71    124.40 o
 -15   7  -3      313.57       93.71     76.84 o
 -13   7  -3      110.39        0.52     68.68 o
 -11   7  -3      800.76      749.08    337.61 o
  -9   7  -3       15.75       58.43     51.26 o
  -7   7  -3      264.41      277.32     61.63 o
  -5   7  -3      158.67      274.45     57.23 o
  -3   7  -3     1359.81     1372.84     61.44 o
  -1   7  -3     5234.04     5375.74     79.62 o
   1   7  -3      372.04      343.93     55.12 o
   3   7  -3      915.06      964.03     59.90 o
   5   7  -3     2096.40     2144.71     70.43 o
   7   7  -3     1495.08     1422.21     70.24 o
   9   7  -3      460.71      626.03     66.22 o
  11   7  -3     4137.11     4952.96    102.97 o
  13   7  -3      429.08      383.93     81.91 o
  15   7  -3      108.44       72.54     88.42 o
  17   7  -3      131.36       67.37    104.88 o
  19   7  -3      118.23       45.74    116.75 o
 -14   8  -3      230.57      108.62     71.90 o
 -12   8  -3      634.14      379.86     60.09 o
 -10   8  -3     1327.47     1210.97     58.37 o
  -8   8  -3     1725.88     1627.19     74.07 o
  -6   8  -3      233.10      328.23     71.58 o
  -4   8  -3    14173.39    15858.13    118.09 o
  -2   8  -3     4362.84     5014.59     88.42 o
   0   8  -3     3941.11     4296.88     75.02 o
   2   8  -3     3277.06     3361.37     72.54 o
   4   8  -3     6533.36     7140.73    101.24 o
   6   8  -3     1793.91     1851.31     85.55 o
   8   8  -3     5805.53     5298.61     92.25 o
  10   8  -3     4738.86     4734.97    102.58 o
  12   8  -3       77.04      117.13     81.34 o
  14   8  -3      408.57      385.46     90.91 o
  16   8  -3      475.87      506.42    101.82 o
  18   8  -3       93.89       51.68    113.11 o
 -13   9  -3       12.77       37.65     70.43 o
 -11   9  -3       82.01      152.24     61.97 o
  -9   9  -3      135.82      196.59     52.30 o
  -7   9  -3      994.72      995.61     82.87 o
  -5   9  -3     2446.72     2704.52     82.87 o
  -3   9  -3      760.31      891.49     61.82 o
  -1   9  -3      202.09      272.16     58.76 o
   1   9  -3      555.82      585.46     59.14 o
   3   9  -3      904.44      953.12     66.60 o
   5   9  -3     4990.05     4732.10     97.61 o
   7   9  -3      451.69      349.67     66.41 o
   9   9  -3      234.10      171.10     83.25 o
  11   9  -3      206.63      157.51     86.51 o
  13   9  -3       40.35       39.62     88.04 o
  15   9  -3       84.11       71.39    107.37 o
  17   9  -3       90.61       61.24    114.45 o
  19   9  -3       25.04        1.72    147.37 o
 -12  10  -3      158.80       43.62     69.68 o
 -10  10  -3      164.41       80.87     61.63 o
  -8  10  -3      885.59      705.08     92.06 o
  -6  10  -3        6.48       28.52     67.56 o
  -4  10  -3     2543.22     2551.79     72.92 o
  -2  10  -3      456.92      431.20     63.35 o
   0  10  -3     1318.89     1289.77     65.07 o
   2  10  -3     1478.38     1690.73     71.77 o
   4  10  -3     1003.62     1009.77     70.43 o
   6  10  -3      792.74      800.20     84.40 o
   8  10  -3      922.27      870.82     73.88 o
  10  10  -3      600.92      613.98     91.10 o
  12  10  -3      954.52     1045.37     97.03 o
  14  10  -3      354.15      595.03    112.54 o
  16  10  -3      282.62      401.15    117.32 o
  18  10  -3      173.30       69.28    148.14 o
 -11  11  -3       69.23      149.09     75.65 o
  -9  11  -3      274.40      337.13     59.34 o
  -7  11  -3      539.96      614.55     81.91 o
  -5  11  -3      529.57      645.56     71.58 o
  -3  11  -3      842.26      991.20     69.67 o
  -1  11  -3      293.05      372.63     67.75 o
   1  11  -3      716.22      740.68     71.01 o
   3  11  -3      302.25      249.00     70.81 o
   5  11  -3      514.50      529.00     85.36 o
   7  11  -3     1145.10     1027.57     89.95 o
   9  11  -3      194.14      111.58     77.70 o
  11  11  -3      749.30      559.81     84.79 o
  13  11  -3      315.21      279.62    109.47 o
  15  11  -3      100.65       18.76    119.43 o
  17  11  -3      209.26      133.59    150.05 o
 -10  12  -3       59.43       67.85     74.53 o
  -8  12  -3       26.72      -13.59    100.29 o
  -6  12  -3       54.41      111.77     80.77 o
  -4  12  -3       30.37      100.67     75.41 o
  -2  12  -3        9.26       17.99     84.59 o
   0  12  -3      410.32      448.04     75.79 o
   2  12  -3      377.66      397.90     73.68 o
   4  12  -3      293.96      267.56     77.13 o
   6  12  -3      244.72      189.09     95.50 o
   8  12  -3       12.38       38.85     80.38 o
  10  12  -3      453.11      504.88     86.89 o
  12  12  -3       89.35       97.61    106.80 o
  14  12  -3      264.38      348.90    124.98 o
  -9  13  -3       48.15       20.81     76.83 o
  -7  13  -3        4.16      -20.48     92.25 o
  -5  13  -3      139.92      134.74     87.08 o
  -3  13  -3      412.60      452.06     97.61 o
  -1  13  -3      762.63     1075.61     84.21 o
   1  13  -3      899.58      995.03     96.27 o
   3  13  -3       69.95      109.47     80.00 o
   5  13  -3      250.72      330.34     99.91 o
   7  13  -3      388.00      320.96     87.85 o
   9  13  -3      389.09      231.01    104.88 o
  11  13  -3      212.33      161.92    119.24 o
  13  13  -3      177.25      107.56    132.06 o
  -6  14  -3       43.74      100.48     98.95 o
  -4  14  -3      150.62       96.46     94.74 o
  -2  14  -3       51.14       75.22     89.38 o
   0  14  -3     1637.59     1945.28     93.40 o
   2  14  -3      164.46      118.28    101.82 o
   4  14  -3      355.39      324.98    106.22 o
   6  14  -3       80.21       69.67     94.35 o
   8  14  -3       81.03      247.85    112.92 o
  10  14  -3       58.08       70.05    120.38 o
  12  14  -3       81.96      103.92    130.53 o
  -5  15  -3      365.03      337.23    108.33 o
  -3  15  -3      628.55      791.20    118.47 o
  -1  15  -3     1747.79     1843.46    104.12 o
   1  15  -3     1236.44     1532.84    104.88 o
   3  15  -3      601.93      650.53    102.58 o
   5  15  -3      344.55      379.33    117.51 o
   7  15  -3      577.96      400.00    123.64 o
   9  15  -3      487.52      408.81    130.53 o
   0  16  -3        5.13      -45.55    128.04 o
   2  16  -3      366.31      486.89    113.88 o
   4  16  -3     1101.93     1161.16    116.75 o
 -18   0  -2      546.48      527.82    149.57 o
 -16   0  -2      649.00      492.47     76.93 o
 -14   0  -2     1362.68     1571.32    223.16 o
 -12   0  -2     2082.71     2177.29     64.77 o
 -10   0  -2     4959.99     5362.51     77.74 o
  -8   0  -2     1965.55     1834.70    149.19 o
  -6   0  -2    20036.32    20182.88   1352.83 o
  -4   0  -2     7664.72     7117.27    240.19 o
  -2   0  -2    88743.09    92030.29    531.11 o
   0   0  -2    50537.64    52508.21    448.04 o
   2   0  -2    44230.06    48286.55    341.63 o
   4   0  -2    74998.31    59114.20    307.56 o
   6   0  -2     3812.97     2186.05     69.86 o
   8   0  -2     4541.96     3651.32     75.60 o
  10   0  -2     6953.64     7228.77     98.57 o
  12   0  -2     4712.95     5161.77     91.48 o
  14   0  -2     6279.45     6781.50     91.29 o
  16   0  -2      284.03      181.44     80.38 o
 -19   1  -2       18.09       51.39     72.53 o
 -17   1  -2      164.51      165.80     58.91 o
 -15   1  -2       59.64       55.85     48.38 o
 -13   1  -2     1131.12     1290.47    149.31 o
 -11   1  -2     1998.13     2016.47    255.91 o
  -9   1  -2      656.35      934.15    154.51 o
  -7   1  -2      346.45      595.31     71.61 o
  -5   1  -2      237.42      542.98     75.74 o
  -3   1  -2     3955.51     4025.13    225.29 o
  -1   1  -2    19739.09    20732.50    908.05 o
   1   1  -2     4833.42     4471.22     89.34 o
   3   1  -2     4497.20     3021.84     64.90 o
   5   1  -2     6368.64     4034.86    387.66 o
   7   1  -2     2459.69     1674.68    101.15 o
   9   1  -2     7500.09     7528.41   2050.26 o
  11   1  -2     2313.83     1924.17    413.69 o
  13   1  -2     1475.18     1330.96    211.20 o
  15   1  -2      637.19      578.95     76.75 o
  17   1  -2      249.14      150.62     87.08 o
 -18   2  -2       91.56       65.09     66.31 o
 -16   2  -2      154.94      124.32     53.72 o
 -14   2  -2      201.60      155.24     47.16 o
 -12   2  -2      541.39      481.52     74.65 o
 -10   2  -2      805.47      810.52     49.71 o
  -8   2  -2      442.65      329.71     41.10 o
  -6   2  -2     1025.12      979.34     70.73 o
  -4   2  -2    11053.14    11172.71   1222.31 o
  -2   2  -2      906.54     1351.02     73.68 o
   0   2  -2    20120.15    22168.04    196.75 o
   2   2  -2     6038.75     5518.59    161.92 o
   4   2  -2     2440.10     2149.08    103.83 o
   6   2  -2     2531.96     1937.16     49.16 o
   8   2  -2     8623.12     8125.93    243.45 o
  10   2  -2     2180.92     1884.49     48.03 o
  12   2  -2     5887.13     7059.01    127.37 o
  14   2  -2     1231.88     1432.36     80.77 o
  16   2  -2      361.85      275.79     80.96 o
  18   2  -2      752.71      987.19     98.37 o
 -17   3  -2      122.82       48.54     62.47 o
 -15   3  -2      349.92      303.87     53.00 o
 -13   3  -2      172.39      442.61     66.75 o
 -11   3  -2      604.21     1004.46    138.07 o
  -9   3  -2      102.18      331.03     44.06 o
  -7   3  -2       77.07      115.72     41.90 o
  -5   3  -2     3101.27     3425.42     99.81 o
  -3   3  -2     5250.68     6979.97    102.58 o
  -1   3  -2    15657.42    16798.62    148.52 o
   1   3  -2     8752.10    10312.24    133.21 o
   3   3  -2      478.77      402.11     60.86 o
   5   3  -2      329.24      244.02     37.19 o
   7   3  -2     1104.46      923.78     81.15 o
   9   3  -2     5705.64     5023.58     95.89 o
  11   3  -2     6837.29     7001.21    102.97 o
  13   3  -2     1442.26     2417.25     83.25 o
  15   3  -2      397.31      400.39     79.81 o
  17   3  -2      267.41      153.49     88.23 o
  19   3  -2      405.23      324.98    108.33 o
 -18   4  -2      123.90       69.80     85.42 o
 -16   4  -2       21.08       54.93     57.62 o
 -14   4  -2     1013.70     1049.30    231.74 o
 -12   4  -2      668.22      708.57    146.51 o
 -10   4  -2     1852.97     2020.33     88.95 o
  -8   4  -2     1474.07     1572.90     49.32 o
  -6   4  -2      978.70      932.26     51.53 o
  -4   4  -2     6756.22     7576.27    266.41 o
  -2   4  -2     8933.04     9103.24    104.88 o
   0   4  -2    12365.28    12148.82    122.68 o
   2   4  -2      503.29      431.01     55.31 o
   4   4  -2      348.60      207.47     56.27 o
   6   4  -2     3236.88     2672.56     83.83 o
   8   4  -2     8821.06     8325.05    114.64 o
  10   4  -2     3016.80     4306.64     91.68 o
  12   4  -2     4409.65     5473.73     99.33 o
  14   4  -2      310.43      223.93     83.06 o
  16   4  -2      110.61      277.90     86.13 o
  18   4  -2      297.14      622.40    105.07 o
 -17   5  -2       22.87        0.62     73.89 o
 -15   5  -2     1855.83     1660.42    174.07 o
 -13   5  -2      445.63      432.41     50.58 o
 -11   5  -2      925.97     1120.57     68.84 o
  -9   5  -2     1564.64     1753.11     52.23 o
  -7   5  -2     2199.80     2308.70     67.55 o
  -5   5  -2     1117.96      990.37     53.30 o
  -3   5  -2    42527.12    48541.67    198.28 o
  -1   5  -2     3805.82     3832.76     76.36 o
   1   5  -2      917.67      945.46     60.67 o
   3   5  -2     1727.35     1589.10     69.47 o
   5   5  -2     7126.57     6459.00     99.91 o
   7   5  -2     8819.03     8398.54    116.17 o
   9   5  -2     5400.36     4875.07     97.99 o
  11   5  -2     7140.16     7744.18    111.58 o
  13   5  -2      742.11      786.04     79.62 o
  15   5  -2      229.98      228.71     86.51 o
  17   5  -2      327.33      435.03     94.93 o
  19   5  -2      265.74      224.88    110.24 o
 -16   6  -2       91.73       75.06     70.59 o
 -14   6  -2      347.16       15.03     60.85 o
 -12   6  -2      298.79       55.52     58.32 o
 -10   6  -2      294.42      195.86     63.76 o
  -8   6  -2      119.66      118.39     51.93 o
  -6   6  -2      351.29      346.37     47.18 o
  -4   6  -2     4162.55     4813.06     83.25 o
  -2   6  -2    19477.56    21118.46    132.63 o
   0   6  -2     1171.55     1041.54     58.95 o
   2   6  -2     3279.08     3163.47     73.88 o
   4   6  -2     1858.52     2048.06     79.24 o
   6   6  -2       90.03      107.75     60.86 o
   8   6  -2      351.59      484.41     75.98 o
  10   6  -2     2564.61     3761.18     93.40 o
  12   6  -2       54.68      116.94     75.22 o
  14   6  -2       43.40      134.16     82.87 o
  16   6  -2       32.67       95.69     91.29 o
  18   6  -2       74.38       69.09    117.32 o
  20   6  -2       13.00       19.14    144.31 o
 -17   7  -2      391.56      149.40     86.87 o
 -15   7  -2      338.50      191.42     63.34 o
 -13   7  -2      511.23      395.38     54.74 o
 -11   7  -2      821.70      758.97     62.49 o
  -9   7  -2     1246.05     1100.51     57.97 o
  -7   7  -2     1224.48     1392.65     61.82 o
  -5   7  -2     2521.56     2390.07     74.45 o
  -3   7  -2    14264.31    15326.83    111.77 o
  -1   7  -2     2540.92     2762.70     75.22 o
   1   7  -2     7103.96     7199.87     88.61 o
   3   7  -2     7741.00     7882.75     96.27 o
   5   7  -2     5895.31     5702.06    101.82 o
   7   7  -2     5771.88     5158.13    102.01 o
   9   7  -2     5249.01     4662.24     99.71 o
  11   7  -2     1620.74     1514.65     85.36 o
  13   7  -2     1559.88     1412.07     97.23 o
  15   7  -2      350.63      324.02    102.97 o
  17   7  -2      261.24      232.92    104.69 o
  19   7  -2      217.91      120.77    134.36 o
 -16   8  -2       15.50      -43.35     83.57 o
 -14   8  -2       29.40       57.19     66.73 o
 -12   8  -2       39.61      -21.60     58.01 o
 -10   8  -2       45.47       21.30     56.70 o
  -8   8  -2     1168.67     1014.55     81.34 o
  -6   8  -2      458.59      511.01     68.90 o
  -4   8  -2      932.19     1008.43     72.35 o
  -2   8  -2     1141.59     1347.38     60.86 o
   0   8  -2      134.21      154.26     54.55 o
   2   8  -2     1084.09      991.20     61.24 o
   4   8  -2     1279.10     1394.65     80.96 o
   6   8  -2      520.35      546.22     78.85 o
   8   8  -2      553.11      534.93     68.33 o
  10   8  -2      445.40      369.38     81.91 o
  12   8  -2      403.88      209.95     85.74 o
  14   8  -2       48.12       41.91     91.10 o
  16   8  -2       17.22       38.66    102.78 o
  18   8  -2       74.90       44.02    141.44 o
 -15   9  -2      111.25      -26.34     82.95 o
 -13   9  -2      128.63       49.65     61.03 o
 -11   9  -2      509.48      269.71     64.21 o
  -9   9  -2     1379.85     1326.77     89.95 o
  -7   9  -2      417.16      324.02     75.60 o
  -5   9  -2      439.17      427.95     59.33 o
  -3   9  -2      236.48      264.88     70.05 o
  -1   9  -2      838.69      754.27     60.67 o
   1   9  -2      852.42      875.03     62.20 o
   3   9  -2     1429.51     1392.55     81.34 o
   5   9  -2      107.74      147.56     64.50 o
   7   9  -2      210.58      132.44     65.65 o
   9   9  -2      774.51      661.82     85.17 o
  11   9  -2     1124.66     1231.40    101.05 o
  13   9  -2      499.57      501.82     95.31 o
  15   9  -2      743.59      742.40    117.51 o
  17   9  -2       77.53       90.72    129.00 o
 -14  10  -2      122.77       86.42     71.66 o
 -12  10  -2      200.32      136.93     61.37 o
 -10  10  -2      176.40      136.28     55.69 o
  -8  10  -2      401.82      489.57     71.01 o
  -6  10  -2      100.65      118.47     64.31 o
  -4  10  -2      299.24      289.19     72.73 o
  -2  10  -2      268.81      320.96     69.47 o
   0  10  -2      609.11      624.31     63.92 o
   2  10  -2       59.79      150.05     63.54 o
   4  10  -2      255.32      310.82     78.85 o
   6  10  -2      251.87      147.37     84.59 o
   8  10  -2      498.61      322.11     84.40 o
  10  10  -2      388.39      248.81     92.25 o
  12  10  -2      155.58      113.30     96.08 o
  14  10  -2      197.84       84.40    116.17 o
  16  10  -2      107.90       31.96    130.14 o
 -13  11  -2      179.74       57.88     75.53 o
 -11  11  -2      670.74      315.71     63.92 o
  -9  11  -2     1198.50      913.21     64.03 o
  -7  11  -2     1106.83     1272.36     75.41 o
  -5  11  -2      402.33      511.97     68.33 o
  -3  11  -2     2119.82     2378.01     86.13 o
  -1  11  -2     1956.80     2216.67     86.70 o
   1  11  -2     6649.54     7688.87     95.89 o
   3  11  -2     1387.27     1598.87     73.68 o
   5  11  -2     2539.77     2724.62     83.25 o
   7  11  -2      165.84      119.81     86.32 o
   9  11  -2     1483.67     1362.50    103.54 o
  11  11  -2      913.20      994.65    101.44 o
  13  11  -2      627.26      815.70    114.45 o
  15  11  -2      233.35      216.65    136.27 o
 -12  12  -2      336.70      175.07     73.96 o
 -10  12  -2      748.72      521.55    136.75 o
  -8  12  -2      530.81      614.52     69.19 o
  -6  12  -2     1712.92     2060.31     83.83 o
  -4  12  -2     1006.70     1251.30     76.75 o
  -2  12  -2     1355.32     1734.56     78.09 o
   0  12  -2     3158.60     3668.93     84.21 o
   2  12  -2      755.47      876.95     88.80 o
   4  12  -2     1768.71     1898.77     99.14 o
   6  12  -2     2695.08     2659.16    105.65 o
   8  12  -2      465.01      360.77     96.84 o
  10  12  -2      744.98      506.03    102.97 o
  12  12  -2      833.74      596.75    121.91 o
  14  12  -2       94.33       27.56    140.48 o
  -9  13  -2       11.72       26.58     72.95 o
  -7  13  -2        2.75       39.43     87.85 o
  -5  13  -2      107.24       95.50     95.12 o
  -3  13  -2        2.52       -5.36     92.06 o
  -1  13  -2       18.54       96.08     89.76 o
   1  13  -2      337.51      303.16     79.43 o
   3  13  -2      114.60      101.44     79.62 o
   5  13  -2      126.25       58.37     95.12 o
   7  13  -2        8.65       39.43    103.92 o
   9  13  -2       36.27      -18.18    111.01 o
  11  13  -2       33.11       40.57    113.88 o
  13  13  -2       89.76       76.75    148.71 o
  -8  14  -2       61.37       48.14     72.05 o
  -6  14  -2       96.17      132.06    109.47 o
  -4  14  -2       69.96      104.12     90.53 o
  -2  14  -2      526.79      502.78     89.76 o
   0  14  -2       32.19       -2.68     98.57 o
   2  14  -2      245.78      115.22    106.99 o
   4  14  -2      343.10      314.84    106.22 o
   6  14  -2      463.64      484.41     95.89 o
   8  14  -2      395.27      319.62    115.22 o
  10  14  -2      130.02       34.64    130.53 o
  -5  15  -2       56.89       13.78    102.58 o
  -3  15  -2        1.10       16.65    111.58 o
  -1  15  -2       61.59       61.63     96.08 o
   1  15  -2        6.76       23.54    111.96 o
   3  15  -2       86.19       26.22    101.05 o
   5  15  -2        0.28       21.24    123.06 o
   7  15  -2       32.44      128.61    122.30 o
   9  15  -2       12.42      -62.01    130.53 o
  -2  16  -2      436.31      574.74    128.23 o
   0  16  -2      172.88      312.16    127.08 o
   2  16  -2      687.66      734.93    112.54 o
   4  16  -2        4.79        4.02    129.57 o
 -19   1  -1      227.64      168.94     63.80 o
 -17   1  -1      163.61      136.25     52.98 o
 -15   1  -1      105.65      103.23     49.40 o
 -13   1  -1     1643.72     1603.10    181.15 o
 -11   1  -1     1377.16     1313.61    147.56 o
  -9   1  -1     5858.99     5537.53    107.18 o
  -7   1  -1     2249.34     1974.05    139.33 o
  -5   1  -1     2267.60     2110.17    251.10 o
  -3   1  -1       66.43      134.17     50.28 o
  -1   1  -1     6443.16     6088.86    138.37 o
   1   1  -1    45428.09    44828.39    861.92 o
   3   1  -1     1165.59     1522.47     71.01 o
   5   1  -1     2327.30     1973.15    100.86 o
   7   1  -1     6012.10     5077.13    265.65 o
   9   1  -1     6181.49     5713.57    592.25 o
  11   1  -1     2866.02     2984.16    171.87 o
  13   1  -1     8990.93     8223.61    114.26 o
  15   1  -1     1034.06      858.38     80.19 o
 -18   2  -1       13.64       24.26     58.67 o
 -16   2  -1      166.59       85.30     54.34 o
 -14   2  -1     1393.67     1755.27    229.62 o
 -12   2  -1      939.96      931.80    164.73 o
 -10   2  -1      649.90      634.56     52.38 o
  -8   2  -1       99.30      313.45     93.88 o
  -6   2  -1       81.78       88.32     45.52 o
  -4   2  -1     7728.97     7543.85   1219.63 o
  -2   2  -1    69208.34    75772.26   3875.44 o
   0   2  -1     4660.27     4467.98    108.52 o
   2   2  -1      769.45      621.44     84.98 o
   4   2  -1      316.04      313.30     70.62 o
   6   2  -1     4815.46     4812.63     63.95 o
   8   2  -1     2939.91     2415.33     81.15 o
  10   2  -1      229.21      180.67     73.68 o
  12   2  -1      343.66      903.17     74.26 o
  14   2  -1     1853.14     2150.45     88.61 o
  16   2  -1      610.06      555.22     87.66 o
 -19   3  -1       32.94       28.53     68.54 o
 -17   3  -1      213.02      223.39     57.20 o
 -15   3  -1      407.09      241.00     63.21 o
 -13   3  -1     4323.13     5027.71    123.17 o
 -11   3  -1     3657.43     3713.48    290.44 o
  -9   3  -1     4422.15     4678.17    279.18 o
  -7   3  -1     1209.68     1026.37     39.73 o
  -5   3  -1    10250.19    10462.32    145.46 o
  -3   3  -1     1840.06     3075.72    422.59 o
  -1   3  -1   188558.23   191389.06    498.38 o
   1   3  -1     5727.72     5255.36    105.07 o
   3   3  -1     9295.74     8173.66    132.82 o
   5   3  -1     7821.41     5709.52    106.22 o
   7   3  -1      908.85      742.78     67.75 o
   9   3  -1     3919.33     4211.33     93.59 o
  11   3  -1     7510.67     8385.53    115.22 o
  13   3  -1     2320.21     2131.50     86.13 o
  15   3  -1      818.81     1286.90     88.80 o
  17   3  -1       75.99       87.08     92.44 o
 -18   4  -1      139.16       48.53     66.76 o
 -16   4  -1     1908.51     1329.06    158.89 o
 -14   4  -1     1396.21     1863.64    263.29 o
 -12   4  -1     2609.02     3423.41    404.16 o
 -10   4  -1     2236.68     3125.75    200.24 o
  -8   4  -1     2005.16     2388.31    190.22 o
  -6   4  -1     1600.52     1470.46     55.52 o
  -4   4  -1    11398.15    11300.04    391.20 o
  -2   4  -1    67802.67    70683.70   1065.18 o
   0   4  -1     2738.15     2954.67     85.17 o
   2   4  -1     4738.10     4702.05     92.44 o
   4   4  -1      839.36      663.55     60.67 o
   6   4  -1     5216.13     4705.88    100.10 o
   8   4  -1     2048.33     2129.40     81.53 o
  10   4  -1     9442.75    10525.45    127.85 o
  12   4  -1      512.80      331.29     81.53 o
  14   4  -1     1912.12     2243.08     90.34 o
  16   4  -1      618.06      542.01     97.61 o
 -17   5  -1      354.39      168.13     64.45 o
 -15   5  -1      248.96      146.85    150.59 o
 -13   5  -1      167.58      165.16     45.43 o
 -11   5  -1      214.30      221.19     69.01 o
  -9   5  -1      408.07      439.01     43.68 o
  -7   5  -1      965.58     1169.80     89.57 o
  -5   5  -1      339.76      412.01     41.59 o
  -3   5  -1     4925.94     5525.88    376.27 o
  -1   5  -1      707.45      805.13     68.71 o
   1   5  -1      497.60      620.10     65.26 o
   3   5  -1      354.05      323.07     66.60 o
   5   5  -1      275.07      296.27     69.09 o
   7   5  -1      465.23      396.75     71.01 o
   9   5  -1     1716.91     2204.61     85.74 o
  11   5  -1      515.77      496.66     74.45 o
  13   5  -1      216.52      183.93     86.51 o
  15   5  -1      152.77      228.52     96.46 o
  17   5  -1      180.97      299.14    109.67 o
 -18   6  -1      159.65      131.91     85.74 o
 -16   6  -1      313.06      277.32     63.18 o
 -14   6  -1      186.90      240.02     55.91 o
 -12   6  -1      251.95      255.49     47.55 o
 -10   6  -1      621.55      678.75     44.12 o
  -8   6  -1      279.92      254.86     34.88 o
  -6   6  -1      116.89      114.83     42.84 o
  -4   6  -1       72.67       70.61     45.62 o
  -2   6  -1     6263.92     6391.63     72.44 o
   0   6  -1     5427.66     5242.73     90.53 o
   2   6  -1     1500.52     1407.48     72.35 o
   4   6  -1      844.61      666.23     72.15 o
   6   6  -1      629.42      507.95     74.64 o
   8   6  -1      851.33      732.26     78.66 o
  10   6  -1     2783.69     2671.60     90.14 o
  12   6  -1     1345.28     1478.48     93.40 o
  14   6  -1      298.75      309.67     95.50 o
  16   6  -1      379.42      259.91    106.99 o
  18   6  -1      165.05       70.24    127.85 o
 -17   7  -1       94.19       15.99     76.25 o
 -15   7  -1      411.19      241.17    139.22 o
 -13   7  -1      165.74       87.13    117.93 o
 -11   7  -1       61.69       69.21     81.99 o
  -9   7  -1      738.74     1128.29    126.25 o
  -7   7  -1      810.20     1086.32    144.79 o
  -5   7  -1     1401.13     1446.90     59.33 o
  -3   7  -1     6127.32     6693.96     69.41 o
  -1   7  -1      173.00      189.28     52.25 o
   1   7  -1      254.97      194.07     52.25 o
   3   7  -1     1883.78     1947.00     80.00 o
   5   7  -1      479.55      453.02     77.90 o
   7   7  -1     2151.30     2046.72     89.76 o
   9   7  -1      969.78     1274.46     83.45 o
  11   7  -1      333.04      508.71     80.00 o
  13   7  -1      252.75      272.35     86.13 o
  15   7  -1      260.19      226.22    104.31 o
  17   7  -1      391.45      293.59    119.04 o
 -16   8  -1      228.33      129.06     68.55 o
 -14   8  -1      576.22      411.46     60.80 o
 -12   8  -1      859.45      684.18    111.73 o
 -10   8  -1     2567.21     2637.04    223.60 o
  -8   8  -1     4357.07     4633.27    146.36 o
  -6   8  -1     4104.64     4429.13     87.56 o
  -4   8  -1     3959.58     4258.14     80.10 o
  -2   8  -1     9322.93     9929.40    574.45 o
   0   8  -1     7821.85     7782.65     89.95 o
   2   8  -1    14157.48    14766.06    119.62 o
   4   8  -1     4052.66     4083.29     93.21 o
   6   8  -1     6749.22     6527.33    111.01 o
   8   8  -1     2814.97     2721.17     95.12 o
  10   8  -1     2293.82     2308.35     93.59 o
  12   8  -1     3023.64     3227.97    113.88 o
  14   8  -1      369.45      480.20    109.09 o
  16   8  -1      185.87       80.96    121.91 o
  18   8  -1      140.11      106.80    154.45 o
 -15   9  -1      131.34       67.25     73.14 o
 -13   9  -1      315.96      379.58     64.40 o
 -11   9  -1      208.65      333.45     54.06 o
  -9   9  -1      913.53     1012.65     91.85 o
  -7   9  -1      516.48      550.20     51.76 o
  -5   9  -1      473.57      489.26     50.10 o
  -3   9  -1     2236.15     2405.00     67.37 o
  -1   9  -1      820.06      980.49     70.24 o
   1   9  -1     3221.63     3565.39     86.70 o
   3   9  -1      305.84      266.61     75.22 o
   5   9  -1     2143.74     1859.92     75.60 o
   7   9  -1     1586.89     1233.89     88.42 o
   9   9  -1      937.02      671.78     87.46 o
  11   9  -1      293.67      190.82     97.99 o
  13   9  -1      614.88      503.55    107.94 o
  15   9  -1       62.70       36.94    126.32 o
  17   9  -1      103.50       57.61    150.81 o
 -14  10  -1       64.45       44.02     70.96 o
 -12  10  -1      531.69      297.53     59.41 o
 -10  10  -1      388.90      320.39     54.05 o
  -8  10  -1      751.63      749.57     76.57 o
  -6  10  -1       88.71      112.48     54.73 o
  -4  10  -1      511.42      494.36     72.35 o
  -2  10  -1      287.45      281.92     61.05 o
   0  10  -1      510.25      622.21     76.94 o
   2  10  -1     1723.37     1647.10     70.24 o
   4  10  -1      662.97      655.89     80.57 o
   6  10  -1      459.08      488.23     81.91 o
   8  10  -1      829.28      818.19     87.08 o
  10  10  -1      550.77      620.87     91.68 o
  12  10  -1      418.74      503.16    109.47 o
  14  10  -1      482.39      484.60    121.53 o
  16  10  -1      123.74       73.68    142.39 o
 -13  11  -1      473.04      249.70     72.81 o
 -11  11  -1       34.74      -20.30     63.84 o
  -9  11  -1      160.16      256.82     54.74 o
  -7  11  -1      901.82      856.28     71.20 o
  -5  11  -1       60.35       32.34     66.22 o
  -3  11  -1      239.74      258.76     68.33 o
  -1  11  -1      869.67      891.49     84.21 o
   1  11  -1      110.20      164.98     78.28 o
   3  11  -1      210.89      185.84     68.71 o
   5  11  -1     1021.02     1013.79     76.56 o
   7  11  -1      472.72      453.21     91.10 o
   9  11  -1      183.91      265.46    104.12 o
  11  11  -1      411.91      316.94    102.78 o
  13  11  -1      188.89      108.33    125.17 o
  15  11  -1       79.33       68.52    145.84 o
 -12  12  -1      297.54       27.37     69.63 o
 -10  12  -1      166.80       67.35     61.22 o
  -8  12  -1      618.11      513.85     61.25 o
  -6  12  -1       32.91       38.85     86.89 o
  -4  12  -1      123.68      197.90     72.54 o
  -2  12  -1      171.57      171.87     71.77 o
   0  12  -1     1207.05     1307.95     76.75 o
   2  12  -1      291.14      310.24     89.19 o
   4  12  -1      507.56      571.11     77.90 o
   6  12  -1       95.47      167.66     94.74 o
   8  12  -1      175.50      169.57    102.78 o
  10  12  -1      379.14      414.93    116.36 o
  12  12  -1      193.27      146.41    129.95 o
  14  12  -1       28.65       57.61    142.78 o
 -11  13  -1       81.55       46.81     76.67 o
  -9  13  -1       69.14       63.43     63.81 o
  -7  13  -1      908.54      757.41     65.72 o
  -5  13  -1      314.39      331.29     81.91 o
  -3  13  -1      551.97      747.76     78.09 o
  -1  13  -1     1024.63     1198.86     92.82 o
   1  13  -1      600.06      740.48     79.43 o
   3  13  -1      763.29      925.56    100.67 o
   5  13  -1      780.68      932.64    101.24 o
   7  13  -1      790.62      838.09    112.35 o
   9  13  -1        5.85       29.09    117.32 o
  11  13  -1      277.27      149.28    126.51 o
  13  13  -1       76.38       15.31    151.77 o
  -8  14  -1       86.25       14.66     79.10 o
  -6  14  -1       12.72       43.29     78.57 o
  -4  14  -1       14.63      -13.21     86.89 o
  -2  14  -1      133.34      155.22    103.35 o
   0  14  -1      149.25       99.33     85.74 o
   2  14  -1      176.58      187.94    102.01 o
   4  14  -1       28.29       34.64    107.94 o
   6  14  -1       52.08       89.19    115.02 o
   8  14  -1       19.95       63.35    121.53 o
  10  14  -1      267.16      122.11    135.50 o
  -7  15  -1      371.43      283.85     81.23 o
  -5  15  -1      949.76     1051.49    103.73 o
  -3  15  -1      424.00      511.01     96.27 o
  -1  15  -1      667.82      927.66     97.99 o
   1  15  -1     1119.49     1378.19    115.60 o
   3  15  -1      630.54      845.37    115.02 o
   5  15  -1      488.20      562.68    125.74 o
   7  15  -1     1108.52     1021.06    129.19 o
  -2  16  -1       85.75       72.15    108.90 o
   0  16  -1      133.63       80.19    108.13 o
   2  16  -1       25.70       58.95    135.89 o
   4  16  -1      276.01      262.01    138.95 o
 -20   0   0      308.37      232.12     93.04 o
 -18   0   0      244.36      253.21    100.29 o
 -16   0   0      169.84      175.89     86.32 o
 -14   0   0     1659.25     1207.86     80.96 o
 -12   0   0    15363.48    15678.80    135.12 o
 -10   0   0     7579.25     7806.00    107.75 o
  -8   0   0     4517.49     4147.79     90.53 o
  -6   0   0     3344.51     1999.44     70.05 o
  -4   0   0    21362.38    15691.62    182.78 o
  -2   0   0     8578.72    10223.25    206.89 o
   2   0   0     8496.02     9995.88    205.55 o
   4   0   0    21211.62    17130.87    190.82 o
   6   0   0     3247.78     2569.02     82.11 o
   8   0   0     4435.06     4458.80     93.40 o
 -19   1   0       52.47       68.04     64.52 o
 -17   1   0      127.97       59.94     64.64 o
 -15   1   0     2991.15     3287.25    402.30 o
 -13   1   0      577.69      750.49     54.81 o
 -11   1   0     4048.04     4046.42    867.57 o
  -9   1   0     2213.89     1744.32    121.05 o
  -7   1   0     2706.12     2058.01    227.75 o
  -5   1   0     6095.80     4961.32     91.29 o
  -3   1   0    13137.02    12035.64    485.84 o
  -1   1   0    10021.23    10228.22    261.44 o
   1   1   0    10010.74    10383.25    268.71 o
   3   1   0    13107.25    10561.24    194.64 o
   5   1   0     6049.89     5493.64    121.34 o
   7   1   0     2663.27     2374.38     80.77 o
   9   1   0     2178.41     2246.14     85.93 o
  11   1   0     4020.11     3234.48     87.27 o
 -20   2   0      147.01       96.68     66.51 o
 -18   2   0      303.31      249.96     61.16 o
 -16   2   0      493.95      552.96     69.92 o
 -14   2   0     1114.76     1372.90    319.43 o
 -12   2   0     2156.82     2295.77    133.59 o
 -10   2   0     2307.35     2175.97     58.36 o
  -8   2   0     1708.42     1347.82    165.55 o
  -6   2   0     1882.32     1459.47    407.08 o
  -4   2   0     5139.11     5030.77    773.69 o
  -2   2   0     1168.58     1266.56     56.42 o
   0   2   0    26878.65    28029.69    187.63 o
   2   2   0     1236.64     1358.86    101.44 o
   4   2   0     5285.40     3790.08    113.11 o
   6   2   0     2065.23     1554.85     83.06 o
   8   2   0     1840.66     1536.66     76.36 o
  10   2   0     2421.82     2380.88     91.48 o
  12   2   0     2215.96     2406.72     85.93 o
 -19   3   0      103.17       43.16     68.99 o
 -17   3   0      218.05      153.96     55.52 o
 -15   3   0     1171.31     1756.96    150.26 o
 -13   3   0      222.27      352.83     54.98 o
 -11   3   0      630.37      935.60    160.48 o
  -9   3   0      560.98      788.19     91.10 o
  -7   3   0      337.09      410.49     84.59 o
  -5   3   0      294.16      355.15     42.80 o
  -3   3   0      366.51      275.04     41.88 o
  -1   3   0     2684.46     3557.40     66.60 o
   1   3   0     2707.80     3439.69     66.37 o
   3   3   0      362.73      222.59     71.39 o
   5   3   0      337.38      349.67     65.46 o
   7   3   0      370.13      416.08     74.64 o
   9   3   0      616.21     1000.58     82.87 o
  11   3   0      654.91      651.87     73.30 o
  13   3   0      247.96      488.43     78.28 o
 -20   4   0       55.03       65.66    106.53 o
 -18   4   0      345.97      260.34     61.35 o
 -16   4   0       73.59       43.31     49.27 o
 -14   4   0     1535.54     1287.28     75.96 o
 -12   4   0      729.15      869.97    122.50 o
 -10   4   0     1383.08     1255.74     87.18 o
  -8   4   0     8099.35     8122.17    415.98 o
  -6   4   0     5794.63     5713.30    149.67 o
  -4   4   0     8072.52     8231.46     83.35 o
  -2   4   0     5684.47     5579.63     69.57 o
   0   4   0       49.22      125.96     37.15 o
   2   4   0     5671.62     5415.55    103.73 o
   4   4   0     8050.15     7069.92    129.19 o
   6   4   0     5757.97     5677.94    121.53 o
   8   4   0     8025.33     8413.85    132.63 o
  10   4   0     1354.99     1615.33     80.38 o
  12   4   0      715.24     1143.93     93.40 o
  14   4   0     1518.16     2102.03    103.35 o
 -19   5   0       88.24       60.54     74.99 o
 -17   5   0      253.77      257.32     56.43 o
 -15   5   0      411.53      466.82     51.96 o
 -13   5   0     1617.92     1772.35    120.74 o
 -11   5   0     1449.95     1507.26     97.00 o
  -9   5   0     3576.64     3908.46    126.88 o
  -7   5   0    10809.44    11154.82    449.28 o
  -5   5   0     2689.50     2734.99    244.40 o
  -3   5   0    13513.71    14217.83     92.54 o
  -1   5   0     5764.54     5355.79    162.78 o
   1   5   0     5758.71     5642.46    246.70 o
   3   5   0    13495.00    13478.78    148.71 o
   5   5   0     2659.68     2042.70     88.80 o
   7   5   0    10729.40     8951.66    131.48 o
   9   5   0     3558.86     3549.31    102.39 o
  11   5   0     1464.48     1404.80     92.44 o
  13   5   0     1620.36     1186.80    101.44 o
  15   5   0      414.92      385.27    108.71 o
 -18   6   0       87.37      -16.54     65.79 o
 -16   6   0      286.53      198.10    109.98 o
 -14   6   0       20.50       27.66     48.32 o
 -12   6   0       26.55      111.11     41.94 o
 -10   6   0      180.01      249.74     40.01 o
  -8   6   0       35.78       76.42     38.61 o
  -6   6   0      301.76      383.03     46.88 o
  -4   6   0     4146.71     4684.85     59.86 o
  -2   6   0      370.42      503.25     45.20 o
   0   6   0     2945.15     2997.78     53.65 o
   2   6   0      362.79      493.98     68.13 o
   4   6   0     4139.05     4487.31     94.74 o
   6   6   0      301.41      334.93     75.79 o
   8   6   0       29.70       74.26     79.24 o
  10   6   0      167.92      288.61     84.02 o
  12   6   0       22.67      156.75     92.06 o
  14   6   0       21.76       50.53    107.18 o
  16   6   0      288.03      249.76    123.64 o
 -17   7   0       18.53       39.18     65.91 o
 -15   7   0      644.97      582.48     97.51 o
 -13   7   0      325.04      279.42     66.45 o
 -11   7   0     3154.97     3438.06    441.29 o
  -9   7   0     1680.78     1731.88     44.79 o
  -7   7   0     3408.22     3571.53    127.58 o
  -5   7   0      555.72      483.98     56.94 o
  -3   7   0     6756.74     7178.87     66.57 o
  -1   7   0    11118.08    12286.39    586.80 o
   1   7   0    11122.99    12598.58    120.38 o
   3   7   0     6756.02     6734.60    106.60 o
   5   7   0      549.10      374.74     75.79 o
   7   7   0     3338.66     2850.74     96.08 o
   9   7   0     1632.90     1608.05     96.46 o
  11   7   0     3125.88     3330.56    114.07 o
  13   7   0      315.68      288.04    101.44 o
  15   7   0      642.07      367.08    122.11 o
 -18   8   0       49.21       55.98     97.53 o
 -16   8   0       16.72        5.38     60.31 o
 -14   8   0        2.29       16.35     57.29 o
 -12   8   0      492.35      864.04     93.86 o
 -10   8   0      328.32      456.85     61.58 o
  -8   8   0      615.51      731.88     47.73 o
  -6   8   0      560.01      704.09     82.39 o
  -4   8   0      304.28      336.74     42.81 o
  -2   8   0      101.67      156.04     38.06 o
   0   8   0     6134.10     6466.56     99.24 o
   2   8   0      109.21      192.92     68.90 o
   4   8   0      306.50      316.94     76.75 o
   6   8   0      549.08      472.73     80.57 o
   8   8   0      603.53      594.65     92.82 o
  10   8   0      321.60      559.81     95.50 o
  12   8   0      488.33      306.41    102.20 o
  14   8   0        1.76       21.24    117.13 o
  16   8   0       15.84       -2.49    155.03 o
 -17   9   0       71.74       42.11     75.39 o
 -15   9   0       56.27       69.82     57.22 o
 -13   9   0      522.56      458.38    210.89 o
 -11   9   0     1387.15     1428.29    218.53 o
  -9   9   0      640.53      595.95     43.41 o
  -7   9   0      445.56      441.98     37.08 o
  -5   9   0      241.08      270.86     44.74 o
  -3   9   0       10.70        0.21     42.43 o
  -1   9   0     3121.00     3195.63     73.21 o
   1   9   0     3101.53     3272.76     86.70 o
   3   9   0       17.36       35.22     74.07 o
   5   9   0      292.30      274.64     80.00 o
   7   9   0      501.15      403.26     84.98 o
   9   9   0      684.87      582.97     89.38 o
  11   9   0     1410.01     1467.76    110.62 o
  13   9   0      526.05      707.95    121.53 o
  15   9   0       61.35       47.85    144.31 o
 -16  10   0       84.52       23.40     70.19 o
 -14  10   0      173.83       94.33     57.64 o
 -12  10   0      205.41      185.27     54.59 o
 -10  10   0      154.56      121.93     48.36 o
  -8  10   0      217.44      193.19     42.98 o
  -6  10   0      253.14      216.84     48.51 o
  -4  10   0      158.80      158.39     46.34 o
  -2  10   0       47.48       39.90     45.39 o
   0  10   0     1088.44     1192.35     80.19 o
   2  10   0       60.96       51.68     75.98 o
   4  10   0      181.47      224.50     82.11 o
   6  10   0      277.30      246.89     86.51 o
   8  10   0      241.37      173.21     91.48 o
  10  10   0      173.57      190.05    104.88 o
  12  10   0      216.61       86.51    122.87 o
  14  10   0      180.18       15.50    142.20 o
  16  10   0       89.52       11.10    192.92 o
 -15  11   0       79.97       40.23     78.56 o
 -13  11   0      455.75      330.07    132.74 o
 -11  11   0      555.47      504.35    120.68 o
  -9  11   0      946.04     1050.22    110.60 o
  -7  11   0     1060.97     1175.74     81.52 o
  -5  11   0     1443.46     1668.35     85.93 o
  -3  11   0     2209.46     2575.72     85.55 o
  -1  11   0     3492.16     4121.57     92.25 o
   1  11   0     3472.76     4061.85     81.91 o
   3  11   0     2183.14     2689.59     93.02 o
   5  11   0     1429.48     1667.00     95.69 o
   7  11   0     1042.93     1141.83     98.37 o
   9  11   0      933.90      998.48    104.12 o
  11  11   0      547.98      624.31    121.34 o
  13  11   0      448.36      507.37    144.31 o
  15  11   0       70.28       31.58    187.18 o
 -14  12   0      447.57      171.48    121.72 o
 -12  12   0      314.19      216.36     59.67 o
 -10  12   0      581.16      571.33     56.28 o
  -8  12   0     1302.73     1360.93     66.93 o
  -6  12   0     1512.05     1577.28     56.70 o
  -4  12   0     1300.40     1474.85     77.32 o
  -2  12   0     2313.25     2512.75     80.57 o
   0  12   0     1650.79     1828.53     87.66 o
   2  12   0     2285.59     2484.04     93.97 o
   4  12   0     1289.69     1492.84     84.02 o
   6  12   0     1498.10     1518.87    106.22 o
   8  12   0     1289.99     1178.58    115.79 o
  10  12   0      577.37      501.82    126.13 o
  12  12   0      307.41      215.70    140.48 o
  14  12   0      433.43      269.86    169.76 o
 -11  13   0       23.79       86.61     77.60 o
  -9  13   0       46.17       -9.38     66.06 o
  -7  13   0       60.69      149.75     58.26 o
  -5  13   0      115.27      115.22     79.81 o
  -3  13   0      175.67      194.26     89.38 o
  -1  13   0       14.28        4.59     73.11 o
   1  13   0       17.59       31.58     79.24 o
   3  13   0      180.80      215.12     84.21 o
   5  13   0      123.78      131.10     98.95 o
   7  13   0       62.37       83.83    117.90 o
   9  13   0       44.05       65.26    130.53 o
  11  13   0       26.89       10.91    140.10 o
 -10  14   0       36.94       43.77     78.15 o
  -8  14   0       52.30       68.77     66.65 o
  -6  14   0     1101.88      975.06    115.02 o
  -4  14   0       41.26       34.45     84.59 o
  -2  14   0      114.78      119.24     81.91 o
   0  14   0      201.09      192.73     85.55 o
   2  14   0      113.74       98.95     87.66 o
   4  14   0       56.98       59.90    110.05 o
   6  14   0     1092.11      997.71    119.43 o
   8  14   0       48.90        1.53    133.21 o
  10  14   0       41.19       53.59    144.50 o
  -7  15   0       33.80      -47.50     82.54 o
  -5  15   0       82.01       69.51     71.85 o
  -3  15   0       41.27       37.13    107.18 o
  -1  15   0        9.09        6.12    109.09 o
   1  15   0        9.20        1.53     93.97 o
   3  15   0       41.48       89.76    121.15 o
   5  15   0       80.83       59.33    123.25 o
   7  15   0       34.80       38.09    136.27 o
  -4  16   0      219.75      204.06     82.37 o
  -2  16   0      235.94      350.43    107.75 o
   0  16   0      166.54      167.27    123.83 o
   2  16   0      244.77      347.37    112.15 o
   4  16   0      227.30      324.98    133.40 o
 -21   1   1      200.18      156.13     75.33 o
 -19   1   1      254.85      233.88     72.51 o
 -17   1   1       88.85      114.24     61.75 o
 -15   1   1      966.46      834.62     56.54 o
 -13   1   1     9013.45    10239.15   1289.01 o
 -11   1   1     2857.06     2398.66    328.42 o
  -9   1   1     6214.66     5150.95    151.39 o
  -7   1   1     6082.58     5182.30     64.14 o
  -5   1   1     2364.74     1758.74    236.75 o
  -3   1   1     1145.68     1558.39     57.99 o
  -1   1   1    45417.89    44944.92    308.14 o
   1   1   1     6476.40     5664.36    132.44 o
   3   1   1       52.34      120.38     81.72 o
   5   1   1     2190.04     2047.67     88.61 o
   7   1   1     2189.70     2004.04     82.30 o
 -20   2   1       82.29       76.00     68.82 o
 -18   2   1      104.36       90.15     71.99 o
 -16   2   1      606.63      419.73     80.67 o
 -14   2   1     1815.43     1755.51    181.15 o
 -12   2   1      321.14      742.85    200.19 o
 -10   2   1      209.60      265.17     93.88 o
  -8   2   1     2945.19     2983.87    677.33 o
  -6   2   1     4823.18     4594.01    557.52 o
  -4   2   1      282.99      320.53    103.45 o
  -2   2   1      711.20      568.15     47.74 o
   0   2   1     4639.52     4381.25    107.27 o
   2   2   1    69153.08    71618.19   4050.95 o
   4   2   1     7690.80     6496.71    168.42 o
   6   2   1       65.70       92.06     72.15 o
   8   2   1       91.21      306.03     75.41 o
 -21   3   1      118.08      133.67     98.86 o
 -19   3   1      238.81      249.53     68.49 o
 -17   3   1       81.35      112.87     68.25 o
 -15   3   1      840.30      742.85    177.32 o
 -13   3   1     2355.69     2637.15    642.78 o
 -11   3   1     7552.86     7437.13   1779.25 o
  -9   3   1     3937.77     3622.81    788.91 o
  -7   3   1      889.50      661.25    124.21 o
  -5   3   1     7836.62     6729.20    952.93 o
  -3   3   1     9352.62     8806.74    243.06 o
  -1   3   1     5867.15     5641.60    209.76 o
   1   3   1   188584.69   189150.55    494.93 o
   3   3   1     1986.74     1924.04    107.37 o
   5   3   1    10302.86     9261.90    176.27 o
   7   3   1     1266.36     1171.11     92.44 o
   9   3   1     4403.92     4371.90    119.43 o
  11   3   1     3618.14     3583.19    111.77 o
 -20   4   1      267.67      193.78     67.17 o
 -18   4   1      226.35      146.00     61.70 o
 -16   4   1      642.63      706.40     66.82 o
 -14   4   1     1953.23     2184.48    170.72 o
 -12   4   1      562.35      730.76    174.07 o
 -10   4   1     9491.18    11628.95   1243.55 o
  -8   4   1     2061.46     2595.00    388.62 o
  -6   4   1     5217.31     5242.85    433.88 o
  -4   4   1      813.95      707.34     40.02 o
  -2   4   1     4729.45     4905.12     80.29 o
   0   4   1     2815.89     2664.37    216.17 o
   2   4   1    67907.44    68005.94    730.53 o
   4   4   1    11550.78     9410.23    167.66 o
   6   4   1     1668.22     1278.67     89.95 o
   8   4   1     2008.14     2049.40    102.39 o
  10   4   1     2218.71     2345.86     99.91 o
  12   4   1     2582.43     2726.15    119.62 o
 -19   5   1      141.13       74.94     64.30 o
 -17   5   1      173.25      145.13     67.32 o
 -15   5   1      140.50      144.67     54.90 o
 -13   5   1      195.18      160.48     64.59 o
 -11   5   1      478.17      617.39    111.29 o
  -9   5   1     1677.64     1957.33    285.94 o
  -7   5   1      423.68      380.74     41.67 o
  -5   5   1      250.77      291.77     33.34 o
  -3   5   1      349.67      304.21     44.18 o
  -1   5   1      477.35      597.59     38.16 o
   1   5   1      663.22      784.12     47.36 o
   3   5   1     4845.08     5268.56    116.56 o
   5   5   1      323.90      335.31     82.68 o
   7   5   1      997.34      697.42     92.25 o
   9   5   1      438.46      275.03     86.70 o
  11   5   1      232.50      335.12     95.31 o
  13   5   1      184.58      213.59    110.62 o
 -18   6   1      142.38      145.68     64.96 o
 -16   6   1      361.22      419.56     56.09 o
 -14   6   1      281.77      319.05     50.20 o
 -12   6   1     1315.36     1423.70     87.93 o
 -10   6   1     2719.92     3028.99    138.15 o
  -8   6   1      740.55      600.92     34.92 o
  -6   6   1      565.16      486.32     34.72 o
  -4   6   1      783.56      653.36     39.48 o
  -2   6   1     1463.54     1282.80     60.19 o
   0   6   1     5327.18     4993.29     61.50 o
   2   6   1     6156.03     6245.36    143.35 o
   4   6   1       44.58       60.29     72.15 o
   6   6   1      162.56      134.93     82.11 o
   8   6   1      329.09      274.26     87.66 o
  10   6   1      656.77      555.79     99.33 o
  12   6   1      270.33      250.53    111.77 o
 -19   7   1      136.40       53.38     70.95 o
 -17   7   1      390.41      283.08     87.74 o
 -15   7   1      262.74      166.67     87.96 o
 -13   7   1      258.41      230.32     74.81 o
 -11   7   1      341.03      456.46     97.48 o
  -9   7   1      971.52     1239.58    142.88 o
  -7   7   1     2153.90     2221.93    103.24 o
  -5   7   1      482.63      465.50     46.89 o
  -3   7   1     1886.62     1968.95    159.81 o
  -1   7   1      266.93      264.12     39.64 o
   1   7   1      184.04      208.63     40.39 o
   3   7   1     6132.06     6336.52    111.20 o
   5   7   1     1406.33     1302.40     87.27 o
   7   7   1      813.86     1025.66     90.91 o
   9   7   1      741.87     1304.51    104.69 o
  11   7   1       61.33      266.80    104.12 o
  13   7   1      165.89      313.30    130.53 o
 -18   8   1      153.38      107.34     70.35 o
 -16   8   1      198.57      232.75     56.01 o
 -14   8   1      391.36      401.00    122.71 o
 -12   8   1     3054.71     3263.78    258.75 o
 -10   8   1     2326.74     2507.07    158.23 o
  -8   8   1     2880.47     3035.23     79.35 o
  -6   8   1     6837.05     7323.35    200.92 o
  -4   8   1     4114.70     4354.41     57.61 o
  -2   8   1    14225.57    15274.80    394.36 o
   0   8   1     7881.73     7837.98    134.55 o
   2   8   1     9303.49     9273.38    108.13 o
   4   8   1     3928.91     4090.18    101.82 o
   6   8   1     4081.34     3609.60    104.50 o
   8   8   1     4334.83     4387.98    125.36 o
  10   8   1     2563.37     2706.44    122.11 o
  12   8   1      858.81      817.04    131.87 o
  14   8   1      567.52      302.01    179.52 o
 -17   9   1      109.35       43.45     67.66 o
 -15   9   1       67.48       49.97     57.82 o
 -13   9   1      623.68      759.52     53.89 o
 -11   9   1      304.22      455.00     42.48 o
  -9   9   1      948.06      978.73     59.58 o
  -7   9   1     1612.75     1538.15     42.98 o
  -5   9   1     2178.35     2173.32     55.22 o
  -3   9   1      336.92      287.92     41.14 o
  -1   9   1     3239.92     3604.80     60.68 o
   1   9   1      821.95      930.92     63.92 o
   3   9   1     2222.43     2322.51     85.55 o
   5   9   1      465.37      482.30     83.83 o
   7   9   1      505.41      453.98     97.03 o
   9   9   1      905.19      848.62    108.13 o
  11   9   1      209.09      150.24    113.88 o
  13   9   1      312.72       30.62    158.28 o
 -16  10   1      107.44       26.10     62.24 o
 -14  10   1      468.76      337.20    137.18 o
 -12  10   1      404.91      340.34    177.84 o
 -10  10   1      533.64      552.53     74.21 o
  -8  10   1      818.09      844.92     40.62 o
  -6  10   1      415.66      412.06     40.58 o
  -4  10   1      590.28      550.29     48.28 o
  -2  10   1     1688.91     1783.11     49.06 o
   0  10   1      520.94      583.93     63.73 o
   2  10   1      321.43      297.61     77.90 o
   4  10   1      528.18      543.74     84.02 o
   6  10   1      107.31      121.72     86.89 o
   8  10   1      736.79      702.97    108.52 o
  10  10   1      385.39      391.39    109.47 o
  12  10   1      535.99      542.21    141.82 o
 -15  11   1       71.68       25.70     67.05 o
 -13  11   1      180.82      177.74     55.19 o
 -11  11   1      404.25      468.26     55.86 o
  -9  11   1      176.91      225.60     42.99 o
  -7  11   1      456.84      515.04     41.94 o
  -5  11   1      995.86     1126.71     53.97 o
  -3  11   1      174.00      134.57     49.19 o
  -1  11   1      112.76       76.36     73.88 o
   1  11   1      879.81      988.53     71.01 o
   3  11   1      255.02      297.23     82.87 o
   5  11   1       70.87       80.57     90.91 o
   7  11   1      879.84      777.81    111.58 o
   9  11   1      154.42      118.28    114.83 o
  11  11   1       45.56       45.17    132.44 o
  13  11   1      476.78      193.49    182.59 o
 -14  12   1       32.19        6.25     65.13 o
 -12  12   1      198.42      102.06    121.31 o
 -10  12   1      383.48      353.57    131.79 o
  -8  12   1      187.94       66.62     61.85 o
  -6  12   1      106.43      129.66     47.28 o
  -4  12   1      512.35      542.08     51.18 o
  -2  12   1      298.79      274.45     84.59 o
   0  12   1     1213.99     1230.63     90.53 o
   2  12   1      165.83      158.85     73.49 o
   4  12   1      124.32      148.71     96.08 o
   6  12   1       40.07       20.10    107.18 o
   8  12   1      611.76      613.79    107.75 o
  10  12   1      160.49       90.14    138.37 o
  12  12   1      296.24      323.64    161.34 o
 -13  13   1       74.49       40.05     85.91 o
 -11  13   1      280.90      170.08     58.08 o
  -9  13   1        9.04       36.64     51.96 o
  -7  13   1      803.88      839.92     53.50 o
  -5  13   1      774.54      873.26     46.25 o
  -3  13   1      762.68      889.39     90.34 o
  -1  13   1      606.98      707.18     89.19 o
   1  13   1     1031.50     1336.85     95.89 o
   3  13   1      558.46      686.51     99.52 o
   5  13   1      318.07      436.37    105.07 o
   7  13   1      897.90      786.80    116.56 o
   9  13   1       70.34       22.20    135.31 o
  11  13   1       87.40       50.53    157.13 o
 -10  14   1      264.62      215.23     70.71 o
  -8  14   1       21.78       26.03     66.24 o
  -6  14   1       54.18       91.36     61.43 o
  -4  14   1       28.66      107.34     62.51 o
  -2  14   1      178.28      233.30     97.61 o
   0  14   1      147.41      220.67     86.32 o
   2  14   1      130.14      241.92     87.27 o
   4  14   1       12.67      -11.67    107.94 o
   6  14   1       13.09       72.92    123.45 o
   8  14   1       85.07       97.03    145.46 o
  -7  15   1     1118.49      932.27     76.49 o
  -5  15   1      493.91      507.63     71.89 o
  -3  15   1      627.23      738.45     67.53 o
  -1  15   1     1119.93     1435.23    113.11 o
   1  15   1      659.70      865.65    120.58 o
   3  15   1      411.80      466.99    119.24 o
   5  15   1      948.53     1043.07    134.74 o
   7  15   1      370.33      322.11    141.63 o
  -4  16   1      278.37      263.80     76.36 o
  -2  16   1       25.46       72.55     75.52 o
   0  16   1      134.16      119.15     75.06 o
   2  16   1       83.69      139.91    131.68 o
 -20   0   2      194.11      254.74    101.82 o
 -18   0   2      614.59      662.02     89.95 o
 -16   0   2      333.66      249.19     78.47 o
 -14   0   2     6386.70     5300.14     84.79 o
 -12   0   2     4872.83     5036.98     90.72 o
 -10   0   2     7135.52     6947.81     97.80 o
  -8   0   2     4748.15     4786.26     87.85 o
  -6   0   2     4036.52     3261.27     83.06 o
  -4   0   2    75205.70    60629.05    311.39 o
  -2   0   2    44325.75    46637.35    335.89 o
   0   0   2    50514.14    54588.23    462.21 o
   2   0   2    88608.93    94125.23    533.02 o
 -21   1   2       31.46      103.45     80.58 o
 -19   1   2      149.01      188.27     69.12 o
 -17   1   2      257.89      332.03     60.28 o
 -15   1   2      657.12      601.13     62.78 o
 -13   1   2     1499.58     1366.87     49.22 o
 -11   1   2     2355.51     2145.72    328.81 o
  -9   1   2     7539.78     6618.24    409.96 o
  -7   1   2     2534.04     2045.20    171.39 o
  -5   1   2     6440.83     4659.94   1234.84 o
  -3   1   2     4567.24     2913.02    167.56 o
  -1   1   2     4867.43     4526.26    182.78 o
   1   1   2    19738.30    21122.39    418.66 o
 -20   2   2      371.24      457.42    167.37 o
 -18   2   2      744.33      748.85     66.36 o
 -16   2   2      324.21      421.78     52.35 o
 -14   2   2     1158.56     1268.34     72.92 o
 -12   2   2     5833.65     5298.84   1029.00 o
 -10   2   2     2029.96     1716.60     49.00 o
  -8   2   2     8448.08     7148.84   1646.43 o
  -6   2   2     2306.07     1743.43     56.36 o
  -4   2   2     2244.51     2095.47     85.26 o
  -2   2   2     5879.56     5307.03     78.93 o
   0   2   2    19972.66    21334.10    199.62 o
   2   2   2      900.70     1368.05     63.54 o
 -21   3   2      194.39      179.86     81.16 o
 -19   3   2      402.20      518.05     90.62 o
 -17   3   2      254.04      357.75     57.86 o
 -15   3   2      375.48      435.53     79.71 o
 -13   3   2     1372.46     1724.38     51.59 o
 -11   3   2     6803.91     6133.65    780.96 o
  -9   3   2     5639.18     5397.93   1688.72 o
  -7   3   2     1029.22      812.23    194.74 o
  -5   3   2      283.53      205.57     36.64 o
  -3   3   2      425.04      407.38     38.20 o
  -1   3   2     8688.38     9844.81    171.77 o
   1   3   2    15554.46    17113.78    618.09 o
   3   3   2     5215.81     6640.17    805.56 o
   5   3   2     3151.48     3717.54    193.88 o
 -20   4   2       96.69       55.77     58.72 o
 -18   4   2      310.62      371.18    141.15 o
 -16   4   2      121.18      151.66     54.79 o
 -14   4   2      316.32      290.94     50.56 o
 -12   4   2     4458.97     4433.21    920.58 o
 -10   4   2     3085.35     3274.84    774.07 o
  -8   4   2     8885.23     9327.97    714.84 o
  -6   4   2     3308.65     2917.86    126.70 o
  -4   4   2      399.56      231.51     39.34 o
  -2   4   2      589.12      495.61     37.38 o
   0   4   2    12510.44    12554.42     98.11 o
   2   4   2     9048.71     8954.11    156.94 o
   4   4   2     6740.31     6700.35    183.93 o
   6   4   2      981.74      929.39    123.25 o
   8   4   2     1469.09     1631.40    126.89 o
 -19   5   2      275.61      244.73     59.29 o
 -17   5   2      330.33      401.71     62.60 o
 -15   5   2      219.50      210.48     58.29 o
 -13   5   2      704.49      586.26     50.90 o
 -11   5   2     7158.18     8258.97    980.10 o
  -9   5   2     5433.41     5459.97    225.74 o
  -7   5   2     8893.20     8648.83    780.20 o
  -5   5   2     7210.70     7911.99    138.57 o
  -3   5   2     1839.70     1742.59     37.46 o
  -1   5   2     1030.27     1094.57     44.93 o
   1   5   2     3983.38     3828.65    255.89 o
   3   5   2    42533.97    46598.00   2592.75 o
   5   5   2     1167.87     1003.84    105.84 o
   7   5   2     2193.45     2099.54    128.04 o
   9   5   2     1570.60     1502.02    138.57 o
 -20   6   2       12.43       31.15     69.06 o
 -18   6   2       71.15       44.83     57.57 o
 -16   6   2       29.36       22.43     46.30 o
 -14   6   2       43.91       80.31     61.11 o
 -12   6   2       62.37      126.63     46.81 o
 -10   6   2     2566.91     3417.09    166.70 o
  -8   6   2      354.06      452.18     96.17 o
  -6   6   2       78.36      142.26     40.43 o
  -4   6   2     1837.19     1995.70    135.76 o
  -2   6   2     3250.73     3189.67     73.49 o
   0   6   2     1164.02     1128.70     65.26 o
   2   6   2    19451.62    20927.99    326.13 o
   4   6   2     4151.98     3856.88    120.96 o
   6   6   2      328.09      265.07     91.29 o
   8   6   2      107.69       74.83    110.62 o
  10   6   2      283.21      264.12    147.75 o
 -19   7   2      224.60      181.03     67.58 o
 -17   7   2      255.47      182.94     56.47 o
 -15   7   2      352.65      333.10     79.05 o
 -13   7   2     1583.35     1653.56     46.25 o
 -11   7   2     1672.47     1750.20    116.71 o
  -9   7   2     5295.42     5313.83    231.08 o
  -7   7   2     5791.41     5673.68     72.05 o
  -5   7   2     5845.92     5765.00    236.12 o
  -3   7   2     7655.84     8261.89    171.10 o
  -1   7   2     7052.79     7304.01     64.56 o
   1   7   2     2558.33     2661.81    160.86 o
   3   7   2    14218.98    15205.88    163.83 o
   5   7   2     2462.19     2115.23    104.69 o
   7   7   2     1154.58     1157.33    111.77 o
   9   7   2     1185.09     1113.50    136.27 o
 -18   8   2       76.33       13.23     61.42 o
 -16   8   2       18.66       19.39     54.73 o
 -14   8   2       50.74       89.34     46.18 o
 -12   8   2      410.27      541.39     45.10 o
 -10   8   2      456.23      631.32     51.35 o
  -8   8   2      562.82      730.06     39.48 o
  -6   8   2      517.91      658.05     56.65 o
  -4   8   2     1268.56     1329.39     51.20 o
  -2   8   2     1068.62      948.24     42.35 o
   0   8   2      130.97      111.16     46.34 o
   2   8   2     1131.19     1258.71    144.69 o
   4   8   2      923.93      885.94     92.82 o
   6   8   2      445.60      370.53     97.80 o
   8   8   2     1152.60      811.87    111.39 o
  10   8   2       42.67      115.60    140.48 o
 -17   9   2       63.73       72.50     63.17 o
 -15   9   2      736.36      695.43    155.43 o
 -13   9   2      489.05      508.47     97.56 o
 -11   9   2     1095.05     1144.16    109.99 o
  -9   9   2      717.76      690.62     39.19 o
  -7   9   2      165.89       86.15     35.07 o
  -5   9   2       92.05       86.13     37.51 o
  -3   9   2     1413.73     1410.62     71.29 o
  -1   9   2      865.06      876.38     46.57 o
   1   9   2      861.91      763.34     55.31 o
   3   9   2      274.48      304.50     78.66 o
   5   9   2      479.90      372.83     99.52 o
   7   9   2      480.28      259.52    108.13 o
   9   9   2     1388.67     1262.79    132.25 o
 -16  10   2       96.86       78.96     59.53 o
 -14  10   2      186.56      177.25     53.20 o
 -12  10   2      140.88      140.16     45.52 o
 -10  10   2      375.30      390.94     42.01 o
  -8  10   2      471.01      386.22     51.07 o
  -6  10   2      226.49      215.79     40.04 o
  -4  10   2      233.14      247.53     35.56 o
  -2  10   2       49.03      147.16     45.97 o
   0  10   2      613.19      692.18     52.56 o
   2  10   2      280.65      259.52     79.43 o
   4  10   2      330.10      342.59     86.51 o
   6  10   2      117.57      114.26    101.24 o
   8  10   2      403.09      319.05    109.67 o
  10  10   2      194.02      247.85    142.78 o
 -15  11   2      244.60      157.16     63.63 o
 -13  11   2      641.24      645.11    238.22 o
 -11  11   2      922.34      898.80    237.56 o
  -9  11   2     1496.96     1520.10    191.70 o
  -7  11   2      201.31      186.41     43.68 o
  -5  11   2     2570.38     2798.13    193.40 o
  -3  11   2     1396.23     1580.12     60.57 o
  -1  11   2     6646.81     7600.53    188.71 o
   1  11   2     1945.59     2371.50     88.61 o
   3  11   2     2087.58     2411.70     96.65 o
   5  11   2      386.75      482.68     97.42 o
   7  11   2     1100.48     1286.33    118.09 o
   9  11   2     1189.19     1064.12    138.95 o
  11  11   2      666.25      647.28    197.71 o
 -14  12   2      104.86       41.84     62.03 o
 -12  12   2      844.36      796.78    130.92 o
 -10  12   2      761.11      711.13    103.77 o
  -8  12   2      480.89      532.59     49.27 o
  -6  12   2     2720.55     2645.23    114.73 o
  -4  12   2     1788.41     1980.08     93.75 o
  -2  12   2      764.89      815.18     56.47 o
   0  12   2     3159.11     3509.89    101.44 o
   2  12   2     1352.89     1558.29     83.64 o
   4  12   2     1002.47     1161.73    102.20 o
   6  12   2     1703.48     1643.65    123.64 o
   8  12   2      525.69      413.97    125.93 o
  10  12   2      737.24      464.88    161.15 o
 -13  13   2       86.44       -4.45     65.45 o
 -11  13   2       29.95      -52.07     60.02 o
  -9  13   2       31.64        6.41     54.98 o
  -7  13   2        6.60       45.54     47.68 o
  -5  13   2      116.23      100.18     46.49 o
  -3  13   2      105.46      123.67     47.39 o
  -1  13   2      334.74      383.74     89.95 o
   1  13   2       17.34      -10.91     92.63 o
   3  13   2        2.35       14.35    105.26 o
   5  13   2      107.97      110.05    121.34 o
   7  13   2        2.50       39.43    132.44 o
   9  13   2       13.90        3.25    156.37 o
  11  13   2       69.94       24.08    155.34 o
 -10  14   2      120.93       65.67     59.28 o
  -8  14   2      396.96      401.79     58.86 o
  -6  14   2      455.64      451.96     55.35 o
  -4  14   2      332.73      384.04     59.49 o
  -2  14   2      219.21      129.41     69.29 o
   0  14   2       34.68       62.97    103.16 o
   2  14   2      520.04      538.38     93.78 o
   4  14   2       72.75      110.81    119.43 o
   6  14   2       92.64      102.20    137.99 o
   8  14   2       62.82       66.76    104.66 o
  -9  15   2       12.82       26.75     75.31 o
  -7  15   2       31.60      -15.65     69.40 o
  -5  15   2        0.27       13.00     74.46 o
  -3  15   2       86.26      141.12     70.77 o
  -1  15   2        6.64      -42.40     71.94 o
   1  15   2       61.85       72.47     81.71 o
   3  15   2        1.02      -67.52     87.73 o
   5  15   2       57.61       58.37     92.63 o
  -4  16   2        8.97      -22.15     79.22 o
  -2  16   2      683.67      698.27    129.76 o
   0  16   2      180.65      219.10     87.76 o
   2  16   2      447.90      625.83     87.17 o
 -21   1   3      436.17      536.83     75.68 o
 -19   1   3      290.78      339.76     56.70 o
 -17   1   3     1220.78     1479.19    101.72 o
 -15   1   3      308.99      333.49     49.47 o
 -13   1   3      783.32      968.45     52.06 o
 -11   1   3     2317.65     1860.17     44.71 o
  -9   1   3    12007.55    11034.19   1319.53 o
  -7   1   3    37236.65    30450.18   3154.67 o
  -5   1   3     7119.91     5983.21    304.31 o
  -3   1   3     2945.95     2347.70     59.92 o
  -1   1   3      677.30     1037.81     55.10 o
   1   1   3     1695.56     1783.99     68.36 o
   3   1   3     4034.14     4249.22     97.42 o
 -22   2   3      240.61      162.61     89.47 o
 -20   2   3      131.63      129.56     77.39 o
 -18   2   3      111.77      179.01     62.84 o
 -16   2   3      173.55      230.85     73.01 o
 -14   2   3      493.08      475.84    153.49 o
 -12   2   3      164.14      170.71     48.04 o
 -10   2   3     8215.99     8836.01   2575.72 o
  -8   2   3      213.89      298.68     91.77 o
  -6   2   3     2785.24     2546.51    358.57 o
  -4   2   3      463.58      336.79     37.89 o
  -2   2   3     2075.32     2123.96     66.32 o
   0   2   3      859.10      773.90     93.69 o
   2   2   3     4160.99     4487.12     92.25 o
 -21   3   3       84.50      102.31     79.76 o
 -19   3   3      225.87      247.29     77.03 o
 -17   3   3      574.25      635.40     61.67 o
 -15   3   3      216.93      229.52     53.97 o
 -13   3   3     3676.80     4101.41    323.45 o
 -11   3   3      336.97      266.39     41.82 o
  -9   3   3     5996.83     6208.64    220.86 o
  -7   3   3      866.13      725.02     42.39 o
  -5   3   3     1741.42     1475.53    201.53 o
  -3   3   3    30393.54    30631.83    384.98 o
  -1   3   3    14809.38    14759.08    203.26 o
   1   3   3    11837.46    11478.71     94.58 o
   3   3   3    14763.92    15312.67    135.50 o
 -20   4   3      147.07      222.98     71.49 o
 -18   4   3      552.56      512.50     60.84 o
 -16   4   3      997.02      793.57     92.63 o
 -14   4   3      253.03      135.52     52.13 o
 -12   4   3     3122.07     3026.74    913.21 o
 -10   4   3     5795.12     6018.75    749.19 o
  -8   4   3     2936.16     3009.71    300.10 o
  -6   4   3      900.17      659.27     87.27 o
  -4   4   3     1440.37     1163.40     65.46 o
  -2   4   3     5289.91     4893.79    197.23 o
   0   4   3     6084.55     5372.85     60.33 o
   2   4   3    20283.14    20701.61    776.18 o
 -21   5   3      187.83      121.19     91.40 o
 -19   5   3      126.46      118.80     68.18 o
 -17   5   3      101.90      121.67     83.92 o
 -15   5   3      197.87      157.61     57.41 o
 -13   5   3      686.18      672.16     48.80 o
 -11   5   3     3279.40     3592.90     59.98 o
  -9   5   3      625.87      739.50     60.67 o
  -7   5   3      432.69      477.28     38.91 o
  -5   5   3      309.09      341.44     38.08 o
  -3   5   3      919.20      945.73     44.05 o
  -1   5   3     1459.77     1390.22     35.98 o
   1   5   3    15941.03    16531.77    117.48 o
   3   5   3     2712.01     3421.76    269.70 o
 -20   6   3      465.66      282.92     65.90 o
 -18   6   3      451.03      470.21     76.46 o
 -16   6   3      739.46      617.25    144.88 o
 -14   6   3     1003.54      720.43     55.31 o
 -12   6   3      408.37      451.20     47.84 o
 -10   6   3     8563.46     9122.25    405.94 o
  -8   6   3     2036.95     2124.35     50.09 o
  -6   6   3     1139.58     1022.01     64.12 o
  -4   6   3     1911.53     1847.58     68.52 o
  -2   6   3     4754.27     4354.53    126.53 o
   0   6   3     1022.82      960.65     39.95 o
   2   6   3    11968.65    13419.53    611.97 o
   4   6   3      855.96      768.05    110.43 o
 -19   7   3      119.43       70.46     62.28 o
 -17   7   3      135.05       66.12     49.97 o
 -15   7   3      112.25      104.33     64.26 o
 -13   7   3      439.64      410.17     57.03 o
 -11   7   3     4127.23     4373.96    519.14 o
  -9   7   3      473.08      596.06     80.67 o
  -7   7   3     1493.34     1561.40    265.65 o
  -5   7   3     2119.89     2459.60     38.33 o
  -3   7   3      932.85      972.84     36.62 o
  -1   7   3      384.44      318.39     37.53 o
   1   7   3     5247.20     5424.30     84.40 o
   3   7   3     1366.92     1377.66     72.25 o
   5   7   3      151.80      203.45    105.26 o
 -18   8   3      106.67       54.00     57.61 o
 -16   8   3      488.68      512.02    207.25 o
 -14   8   3      422.18      412.08     73.90 o
 -12   8   3       99.89       95.51     41.35 o
 -10   8   3     4792.42     5137.90    285.45 o
  -8   8   3     5876.13     6297.81    175.36 o
  -6   8   3     1899.76     2049.60     67.26 o
  -4   8   3     6595.76     7132.73    204.45 o
  -2   8   3     3314.36     3339.06     90.33 o
   0   8   3     3948.33     3966.80     81.53 o
   2   8   3     4418.15     4663.96    136.65 o
   4   8   3    14127.65    13919.55    177.42 o
   6   8   3      259.53      359.81    103.54 o
 -19   9   3       27.67       54.74    157.32 o
 -17   9   3       97.43       19.15     60.55 o
 -15   9   3       89.25      169.84     52.37 o
 -13   9   3       43.22      157.41     46.25 o
 -11   9   3      208.02      224.32     42.45 o
  -9   9   3      254.21      264.25     36.60 o
  -7   9   3      475.16      445.08     37.06 o
  -5   9   3     5009.85     5075.19     71.43 o
  -3   9   3      922.23      972.94     37.90 o
  -1   9   3      568.07      523.45     38.36 o
   1   9   3      196.61      255.29     45.51 o
   3   9   3      780.08      948.91     86.89 o
   5   9   3     2441.91     2396.00    123.64 o
   7   9   3      995.15      808.17     88.36 o
 -18  10   3      169.87      102.11     85.10 o
 -16  10   3      265.14      187.08     71.07 o
 -14  10   3      341.51      308.29    179.17 o
 -12  10   3      945.49      986.25    159.06 o
 -10  10   3      597.02      598.48     63.61 o
  -8  10   3      893.36      930.19     40.45 o
  -6  10   3      765.81      855.37     41.63 o
  -4  10   3      954.86      911.63     50.98 o
  -2  10   3     1462.81     1657.94     39.20 o
   0  10   3     1338.50     1416.76     54.51 o
   2  10   3      502.54      492.83     82.68 o
   4  10   3     2537.91     2919.64    107.56 o
   6  10   3        8.24       35.98    115.22 o
   8  10   3      862.25      672.34    104.39 o
 -15  11   3       91.23      104.02     61.03 o
 -13  11   3      303.19      373.05     53.31 o
 -11  11   3      751.08      833.45     76.02 o
  -9  11   3      192.98      196.59     44.71 o
  -7  11   3     1137.54     1199.07     58.33 o
  -5  11   3      490.65      492.33     43.64 o
  -3  11   3      294.31      319.30     41.35 o
  -1  11   3      712.68      708.35     43.86 o
   1  11   3      328.87      374.61     51.42 o
   3  11   3      845.15      849.00     97.23 o
   5  11   3      532.42      571.68    117.70 o
   7  11   3      520.31      431.87     85.72 o
   9  11   3      265.61      119.62    139.63 o
 -14  12   3      266.17      207.90     62.22 o
 -12  12   3       92.73       89.21     57.59 o
 -10  12   3      452.64      428.65    130.99 o
  -8  12   3        9.91       15.82     43.79 o
  -6  12   3      248.32      251.94     52.39 o
  -4  12   3      295.08      298.67     45.71 o
  -2  12   3      378.85      391.12     46.04 o
   0  12   3      405.60      374.67     46.21 o
   2  12   3       10.62       56.34     61.67 o
   4  12   3       32.42       64.51     71.46 o
   6  12   3       57.47       70.70     85.20 o
   8  12   3       31.24       27.23    106.22 o
 -13  13   3      173.65      163.65     68.56 o
 -11  13   3      214.44      189.84     57.28 o
  -9  13   3      391.25      345.80     60.95 o
  -7  13   3      384.48      391.05     46.92 o
  -5  13   3      244.40      311.24     50.34 o
  -3  13   3       59.08       95.37     45.84 o
  -1  13   3      881.04      981.92     81.82 o
   1  13   3      765.84      884.11     97.51 o
   3  13   3      419.97      512.53     73.32 o
   5  13   3      150.60      160.46     79.83 o
   7  13   3        5.48       -6.34    101.01 o
   9  13   3       53.93       27.36    137.90 o
 -12  14   3       80.79       89.90     84.18 o
 -10  14   3       56.50       39.09     59.77 o
  -8  14   3       81.26       76.78     52.45 o
  -6  14   3       82.34       72.44     52.99 o
  -4  14   3      358.82      409.15     58.81 o
  -2  14   3      169.99      162.94     68.02 o
   0  14   3     1636.55     1759.46    126.32 o
   2  14   3       47.64       71.86     75.70 o
   4  14   3      149.45      151.87     81.24 o
   6  14   3       43.80       40.96     98.88 o
   8  14   3      159.89      155.03    125.58 o
  -9  15   3      494.26      367.78     64.85 o
  -7  15   3      586.80      533.84     65.47 o
  -5  15   3      371.56      358.77     78.06 o
  -3  15   3      609.50      671.10     68.16 o
  -1  15   3     1214.58     1357.27    111.10 o
   1  15   3     1736.31     1841.08     85.20 o
   3  15   3      630.44      802.61     90.92 o
   5  15   3      364.83      393.08    106.35 o
  -4  16   3     1100.41     1208.88    130.91 o
  -2  16   3      361.75      428.86     89.49 o
   0  16   3        5.46        5.91     82.39 o
 -22   0   4       29.23       57.61     96.46 o
 -20   0   4      264.34      410.53     98.76 o
 -18   0   4      953.14     1104.32     86.89 o
 -16   0   4     2135.64     1990.64     69.86 o
 -14   0   4     2556.75     2444.04     80.77 o
 -12   0   4     2100.32     2332.65     74.45 o
 -10   0   4      915.23     1132.26     64.50 o
  -8   0   4    35749.09    31749.75    169.57 o
  -6   0   4     3930.99     2683.47     71.01 o
  -4   0   4    10802.09     9147.26    115.79 o
  -2   0   4    42536.02    37783.30    251.29 o
   0   0   4    13159.31    12638.77    173.21 o
   2   0   4     7063.76     6610.58    131.29 o
 -21   1   4      129.65      374.46    229.00 o
 -19   1   4       71.73      200.95     59.46 o
 -17   1   4      233.94      438.71    146.80 o
 -15   1   4      723.00      883.64    131.20 o
 -13   1   4      880.27      746.36    134.07 o
 -11   1   4     1698.10     1403.05    249.19 o
  -9   1   4      672.72      965.76     40.11 o
  -7   1   4     3888.78     3605.17     72.92 o
  -5   1   4     5378.93     4527.89    175.70 o
  -3   1   4    10103.22    10078.09    209.86 o
  -1   1   4     1834.13     1839.61    211.77 o
   1   1   4      559.18      551.11     51.78 o
   3   1   4      459.39      546.42     67.56 o
 -22   2   4      219.75      145.90     81.92 o
 -20   2   4      728.09      985.70    106.03 o
 -18   2   4      751.22      866.13    280.39 o
 -16   2   4     1589.14     1855.79    321.92 o
 -14   2   4     1072.61     1190.01     48.73 o
 -12   2   4     1300.29     1069.89    134.83 o
 -10   2   4     3020.09     2368.89    288.14 o
  -8   2   4    12582.98    11272.49   1384.89 o
  -6   2   4     3788.07     3219.21     82.58 o
  -4   2   4     1112.67      963.84     42.60 o
  -2   2   4      176.01      165.83     43.84 o
   0   2   4     1332.36     1230.47     53.05 o
   2   2   4     6572.29     6445.26    208.14 o
 -21   3   4       53.21       86.99     78.22 o
 -19   3   4      362.64      355.24     94.55 o
 -17   3   4      251.38      559.28    107.08 o
 -15   3   4      903.97     1025.93    232.73 o
 -13   3   4      836.36     1119.73    100.58 o
 -11   3   4     1065.40     1369.02     98.76 o
  -9   3   4     1788.61     1716.37    281.82 o
  -7   3   4      870.09      915.56    207.94 o
  -5   3   4     6351.31     6166.73     65.20 o
  -3   3   4     6941.41     6919.50     71.31 o
  -1   3   4     4462.83     4649.91    112.25 o
   1   3   4       66.99      163.22     46.91 o
   3   3   4      352.27      512.73     55.31 o
 -22   4   4      106.06       36.09     84.23 o
 -20   4   4      142.76      150.50     69.25 o
 -18   4   4      103.47      131.02     63.92 o
 -16   4   4      179.31      234.83    148.14 o
 -14   4   4       71.60      151.99     76.17 o
 -12   4   4     1497.16     1683.63     61.05 o
 -10   4   4     3695.78     3028.70    540.48 o
  -8   4   4     3275.48     2816.70    230.62 o
  -6   4   4     9533.17     9366.40    252.54 o
  -4   4   4     1298.51     1747.20     48.16 o
  -2   4   4      668.22      516.00     50.05 o
   0   4   4     1266.55     1107.61     49.34 o
   2   4   4     3347.90     3464.55     64.25 o
   4   4   4     2836.76     3067.97     80.00 o
 -21   5   4      358.05      256.82     77.55 o
 -19   5   4      257.23      296.95     66.16 o
 -17   5   4       85.53      119.04     62.91 o
 -15   5   4      529.71      509.66     49.50 o
 -13   5   4      188.70      111.54     44.66 o
 -11   5   4     2345.53     2452.92    478.47 o
  -9   5   4     5545.96     6310.36     63.36 o
  -7   5   4     4564.34     4896.80     61.42 o
  -5   5   4      359.62      403.94     41.42 o
  -3   5   4     4888.48     5093.18     61.84 o
  -1   5   4     4855.49     4871.79    136.75 o
   1   5   4     3664.41     3849.95     85.90 o
   3   5   4     3379.96     3719.84     71.01 o
 -20   6   4       95.27       93.78     77.83 o
 -18   6   4       11.93        8.75     63.97 o
 -16   6   4        4.30       60.37     57.15 o
 -14   6   4       28.23       71.30     50.91 o
 -12   6   4     2735.77     2828.75    293.02 o
 -10   6   4      248.48      389.43     66.51 o
  -8   6   4     1076.91     1508.00    208.52 o
  -6   6   4     1499.21     1834.71     60.10 o
  -4   6   4       35.89       44.62     39.77 o
  -2   6   4     7657.66     7933.39     59.08 o
   0   6   4     2917.57     3084.97    155.41 o
   2   6   4     1220.74     1446.18    101.90 o
 -19   7   4      102.17       94.72     77.26 o
 -17   7   4      685.98      774.20    291.49 o
 -15   7   4      959.55      744.07    157.23 o
 -13   7   4      159.45      114.39     49.09 o
 -11   7   4     5393.07     5806.77    271.68 o
  -9   7   4     8110.55     7399.98    101.34 o
  -7   7   4     4331.11     3981.15    105.74 o
  -5   7   4     3625.93     3435.69     51.28 o
  -3   7   4     5850.05     5876.17     58.34 o
  -1   7   4     7561.66     7593.99     81.37 o
   1   7   4     5508.66     5425.14     68.52 o
   3   7   4     8079.06     8611.51    373.82 o
 -20   8   4      102.18       59.40     77.52 o
 -18   8   4      127.45      131.52     55.42 o
 -16   8   4      221.00      188.48     69.09 o
 -14   8   4      780.79      667.87    137.61 o
 -12   8   4      256.93      201.38     50.91 o
 -10   8   4      294.93      426.89     48.51 o
  -8   8   4      951.35     1018.49     48.50 o
  -6   8   4     3236.09     3531.90    103.80 o
  -4   8   4      685.95      704.88     37.93 o
  -2   8   4      477.43      468.93     37.19 o
   0   8   4      306.73      332.71     41.19 o
   2   8   4     1521.22     1754.18     81.54 o
   4   8   4     5904.49     5356.32    106.48 o
 -19   9   4      207.93      149.69     69.06 o
 -17   9   4      311.88      289.89    121.33 o
 -15   9   4      535.43      519.27    151.90 o
 -13   9   4      806.89      908.51    158.02 o
 -11   9   4      316.85      252.37     47.30 o
  -9   9   4     4757.48     5060.73    250.37 o
  -7   9   4      164.65      190.60     36.86 o
  -5   9   4      808.08      790.18     57.82 o
  -3   9   4      182.93      130.55     37.65 o
  -1   9   4      437.61      448.78     38.80 o
   1   9   4       31.39       36.38     38.59 o
   3   9   4     3330.86     3317.03    172.54 o
   5   9   4      334.16      323.86     84.51 o
 -18  10   4      215.69      125.67     67.75 o
 -16  10   4      254.63      239.65     58.59 o
 -14  10   4      284.68      257.95     49.47 o
 -12  10   4      408.64      436.99     45.87 o
 -10  10   4     1258.53     1284.64    127.36 o
  -8  10   4      194.69      229.85     45.16 o
  -6  10   4       92.17       69.57     37.49 o
  -4  10   4      331.62      357.55     40.16 o
  -2  10   4       44.50       73.43     39.07 o
   0  10   4      245.92      253.67     41.10 o
   2  10   4      940.14     1070.71     62.27 o
   4  10   4      217.33      204.74     76.35 o
   6  10   4      707.77      530.03     97.67 o
 -17  11   4      146.76      167.26     68.91 o
 -15  11   4      273.18      142.17     70.82 o
 -13  11   4      506.43      448.18     99.91 o
 -11  11   4      265.20      240.76     51.20 o
  -9  11   4     2173.71     2368.75    297.30 o
  -7  11   4     1630.07     1705.33     83.44 o
  -5  11   4     1674.67     1743.56    115.53 o
  -3  11   4     1642.46     1775.42    110.63 o
  -1  11   4      339.07      398.87     42.34 o
   1  11   4     3066.15     3392.04     84.28 o
   3  11   4     1505.90     1768.31     74.56 o
   5  11   4     3689.23     3482.37    100.86 o
   7  11   4       95.97      194.99    129.09 o
 -16  12   4      107.35      107.56    139.14 o
 -14  12   4      616.10      508.71     75.96 o
 -12  12   4      292.38      303.85     52.27 o
 -10  12   4     1008.10      924.49    166.57 o
  -8  12   4     1058.79     1073.19     61.92 o
  -6  12   4     1262.95     1416.51    107.13 o
  -4  12   4     1349.58     1407.91     70.86 o
  -2  12   4     1444.74     1611.81     57.53 o
   0  12   4     2989.06     3314.54    161.26 o
   2  12   4     1143.93     1146.92     69.49 o
   4  12   4      367.01      344.04     80.49 o
   6  12   4     1901.73     1637.46    106.11 o
 -13  13   4       52.07        2.59     63.00 o
 -11  13   4       71.64       62.09     57.41 o
  -9  13   4       22.63       46.21     52.89 o
  -7  13   4      208.13      203.27     49.72 o
  -5  13   4      349.71      408.64     48.53 o
  -3  13   4     1187.52     1242.28     53.96 o
  -1  13   4       50.16       83.28     48.55 o
   1  13   4       60.84       45.19     72.33 o
   3  13   4       31.98       55.59     83.31 o
   5  13   4      125.62      160.86     95.55 o
   7  13   4      171.12       94.86    123.48 o
 -12  14   4      377.21      314.06     74.21 o
 -10  14   4      682.85      543.19    104.48 o
  -8  14   4      469.32      478.65     58.11 o
  -6  14   4      362.19      408.22     57.27 o
  -4  14   4      146.04      168.50     60.07 o
  -2  14   4     1267.45     1332.44     57.50 o
   0  14   4      583.52      567.01     75.60 o
   2  14   4      160.82      125.29     84.00 o
   4  14   4       61.28       27.78     96.96 o
   6  14   4       21.23        8.55    114.61 o
  -9  15   4       22.16       -1.16     66.23 o
  -7  15   4        2.10       32.32     59.00 o
  -5  15   4        7.05       44.73     63.93 o
  -3  15   4      753.78      776.34     75.69 o
  -1  15   4      266.98      243.08     85.70 o
   1  15   4       40.45       99.35     88.51 o
   3  15   4       22.81       42.05    103.18 o
 -23   1   5       26.41       19.31     84.70 o
 -21   1   5      783.78     1137.13     86.41 o
 -19   1   5      398.63      527.14     61.82 o
 -17   1   5      720.97      968.15    147.08 o
 -15   1   5      840.02     1188.29    144.88 o
 -13   1   5     1137.54     1531.44     50.80 o
 -11   1   5     2172.79     2028.27    182.97 o
  -9   1   5    13151.18    12496.81    406.41 o
  -7   1   5    17939.82    15699.35    541.73 o
  -5   1   5     7549.71     7029.73    214.07 o
  -3   1   5     1324.70     1192.38     47.04 o
  -1   1   5     6213.89     6482.53    244.21 o
   1   1   5     5721.53     5892.31    104.31 o
   3   1   5     3951.77     4198.00     77.18 o
 -22   2   5       13.80       16.79     74.40 o
 -20   2   5      171.76      261.80     61.92 o
 -18   2   5      105.32      141.19     68.61 o
 -16   2   5      102.52      184.69     71.68 o
 -14   2   5      485.25      629.60    162.01 o
 -12   2   5      521.35      591.08    164.88 o
 -10   2   5      453.13      342.03     36.26 o
  -8   2   5     1156.91     1113.46    311.87 o
  -6   2   5     3411.54     3616.86    290.15 o
  -4   2   5     3367.44     3606.60     59.52 o
  -2   2   5     1121.13     1032.20     45.74 o
   0   2   5     1095.38     1054.43    148.23 o
   2   2   5      431.16      511.05     58.87 o
   4   2   5      800.80      890.92     71.20 o
 -21   3   5       96.46       63.17     71.74 o
 -19   3   5      685.25      737.94     56.49 o
 -17   3   5      765.18      788.56    104.31 o
 -15   3   5      688.01      618.52     86.51 o
 -13   3   5      867.13      898.91    154.26 o
 -11   3   5      278.14      244.93     42.11 o
  -9   3   5      355.13      307.49     48.90 o
  -7   3   5    16183.88    17736.24    566.70 o
  -5   3   5     4701.05     4525.02    154.74 o
  -3   3   5     2433.79     1911.32     58.09 o
  -1   3   5    18904.57    18416.46    400.00 o
   1   3   5     7046.35     6702.89    180.29 o
   3   3   5     4781.65     4663.39     83.83 o
 -22   4   5       28.58       51.50     76.77 o
 -20   4   5      102.08      112.27     71.86 o
 -18   4   5       60.62       79.73     56.42 o
 -16   4   5     1516.33     1885.68    135.69 o
 -14   4   5     2593.23     2711.85    198.95 o
 -12   4   5     1935.94     1947.36    109.76 o
 -10   4   5     2642.96     2439.34    460.87 o
  -8   4   5      676.53      629.85     42.01 o
  -6   4   5     4565.76     4056.35     54.36 o
  -4   4   5     4164.03     3946.69     92.54 o
  -2   4   5    11437.77    11297.46    180.48 o
   0   4   5     6620.79     6053.83    220.86 o
   2   4   5     4878.19     4426.07     77.51 o
   4   4   5     1986.53     2330.16     77.90 o
 -21   5   5       63.88       62.12     74.75 o
 -19   5   5      696.47      737.32    279.52 o
 -17   5   5       46.43       23.46     60.24 o
 -15   5   5      359.94      672.30    149.57 o
 -13   5   5      407.04      572.82    171.29 o
 -11   5   5      889.05      937.41     46.52 o
  -9   5   5      813.06      718.98     40.86 o
  -7   5   5     6328.37     6625.86    195.12 o
  -5   5   5      806.52     1009.20     74.64 o
  -3   5   5      791.38      661.07     43.05 o
  -1   5   5      959.83      891.84     44.77 o
   1   5   5      429.48      406.00     40.81 o
   3   5   5      642.29      522.88     58.37 o
 -20   6   5      225.47      166.90    108.90 o
 -18   6   5      443.76      474.97    118.28 o
 -16   6   5      826.11      884.83     57.33 o
 -14   6   5     2230.62     2492.95     93.49 o
 -12   6   5     2357.43     2844.39     54.44 o
 -10   6   5     1425.84     1532.15     49.14 o
  -8   6   5     3482.24     3526.71    103.73 o
  -6   6   5       54.23      152.79     45.46 o
  -4   6   5     7318.22     7502.98    169.09 o
  -2   6   5     2628.70     2840.24     53.97 o
   0   6   5     1540.04     1581.48     44.05 o
   2   6   5       48.78       80.53     47.70 o
   4   6   5      276.64      234.07     68.90 o
 -21   7   5       90.30      109.42     83.00 o
 -19   7   5       54.13       67.85     68.56 o
 -17   7   5       87.63      107.66     61.02 o
 -15   7   5       96.60       79.13     55.48 o
 -13   7   5      128.61      115.63     46.59 o
 -11   7   5     2038.66     2133.96     53.12 o
  -9   7   5     1034.07     1121.79     78.57 o
  -7   7   5      276.80      326.62     40.43 o
  -5   7   5      169.00      201.25     39.31 o
  -3   7   5      671.04      677.84     35.86 o
  -1   7   5      352.33      320.66     37.85 o
   1   7   5      462.82      475.18     43.68 o
   3   7   5     1705.78     1705.20     62.24 o
 -20   8   5      166.68      138.62     84.12 o
 -18   8   5      353.08      339.84     73.66 o
 -16   8   5      212.13      204.79    123.73 o
 -14   8   5      539.83      506.68    136.56 o
 -12   8   5      304.32      324.08     61.15 o
 -10   8   5     4614.17     5200.46    738.28 o
  -8   8   5     4040.97     4297.98    379.24 o
  -6   8   5     3489.75     3710.72    194.64 o
  -4   8   5     2760.74     2949.28     43.55 o
  -2   8   5     3064.43     3146.13     46.56 o
   0   8   5     2470.93     2644.67     94.38 o
   2   8   5     6769.63     7200.56    254.63 o
   4   8   5     2052.56     2146.36    142.21 o
 -19   9   5       67.88       81.53     62.29 o
 -17   9   5      126.81      172.15     66.65 o
 -15   9   5       58.07       60.93     56.24 o
 -13   9   5      843.96      794.61     98.37 o
 -11   9   5      844.36      976.35    300.00 o
  -9   9   5     1597.84     1639.36     50.95 o
  -7   9   5     1238.89     1162.21     49.33 o
  -5   9   5     1083.52     1032.97     41.52 o
  -3   9   5      458.16      405.49     39.12 o
  -1   9   5      270.45      284.95     39.82 o
   1   9   5      445.43      438.21     44.57 o
   3   9   5       79.27      207.44     53.70 o
 -18  10   5      263.76      168.57     92.83 o
 -16  10   5      416.34      458.29    181.55 o
 -14  10   5        9.75       24.49     53.75 o
 -12  10   5       18.30       79.93     46.24 o
 -10  10   5     2089.50     2310.96    185.11 o
  -8  10   5     1657.73     1730.74    154.87 o
  -6  10   5      972.98     1037.64     38.93 o
  -4  10   5      799.71      904.54     42.80 o
  -2  10   5      610.68      560.48     41.86 o
   0  10   5     1983.69     1953.33     68.30 o
   2  10   5     1898.28     1970.64     74.18 o
   4  10   5     3460.99     3193.92    105.72 o
 -17  11   5       65.96       50.64     65.99 o
 -15  11   5       59.27       48.80     58.37 o
 -13  11   5      876.69      891.59    128.05 o
 -11  11   5       77.93       60.77     43.15 o
  -9  11   5      168.37      336.16     43.93 o
  -7  11   5     1420.92     1499.89     72.91 o
  -5  11   5      572.15      573.85     56.64 o
  -3  11   5      518.99      575.60     48.11 o
  -1  11   5     3832.59     3932.58    169.23 o
   1  11   5      620.11      648.81     48.95 o
   3  11   5      227.49      193.80     79.03 o
   5  11   5     2388.62     1883.52    122.43 o
 -16  12   5        1.21      -24.00     66.28 o
 -14  12   5       11.25       12.72     59.03 o
 -12  12   5      108.31       70.25     67.89 o
 -10  12   5       36.21       60.62     47.93 o
  -8  12   5     2758.20     2936.74    229.45 o
  -6  12   5      262.91      328.35     47.40 o
  -4  12   5      459.35      441.86     45.78 o
  -2  12   5      913.12     1018.39     61.17 o
   0  12   5      879.25      837.91     55.35 o
   2  12   5        6.98       33.16     70.28 o
   4  12   5     1248.79     1219.93     99.18 o
 -13  13   5      324.16      289.51     60.80 o
 -11  13   5      816.85      686.01     77.52 o
  -9  13   5       41.84       49.00     49.59 o
  -7  13   5     1006.05     1028.30     54.46 o
  -5  13   5       31.62        9.42     48.88 o
  -3  13   5      328.50      347.50     51.01 o
  -1  13   5     1304.65     1517.19     71.83 o
   1  13   5      229.49      269.72     79.43 o
   3  13   5       29.12       69.17     90.49 o
   5  13   5      158.35      128.52    114.75 o
 -12  14   5       35.50       26.40     64.34 o
 -10  14   5       68.92      108.30     62.22 o
  -8  14   5      366.26      300.07     59.17 o
  -6  14   5      275.97      222.89     54.80 o
  -4  14   5       95.54       84.99     53.71 o
  -2  14   5      208.20      252.04     56.69 o
   0  14   5      126.34      159.08     80.70 o
   2  14   5      291.17      309.19     89.84 o
   4  14   5      182.46      220.97    108.11 o
  -9  15   5      620.37      378.92    116.60 o
  -7  15   5      467.28      401.24     64.04 o
  -5  15   5      354.58      412.90     61.72 o
  -3  15   5     1364.57     1413.17     65.35 o
  -1  15   5      532.97      547.41     87.36 o
   1  15   5      724.01      771.81     96.62 o
 -22   0   6       48.16       52.63     89.76 o
 -20   0   6      314.88      302.40     91.10 o
 -18   0   6     1795.80     2664.71     87.46 o
 -16   0   6     1609.43     1708.53     79.62 o
 -14   0   6     2690.89     2452.46     68.52 o
 -12   0   6     6404.04     6262.83     80.77 o
 -10   0   6     3223.01     2655.53     64.69 o
  -8   0   6     6363.71     5344.16     79.62 o
  -6   0   6    21660.88    20998.08    146.60 o
  -4   0   6    16796.74    13971.61    128.04 o
  -2   0   6      888.69      558.67     68.71 o
   0   0   6    21073.52    21756.17    187.37 o
   2   0   6     5533.80     5607.90    111.58 o
 -23   1   6       22.18       23.56     76.47 o
 -21   1   6       33.84       94.01     73.74 o
 -19   1   6      227.64      355.70     56.94 o
 -17   1   6      247.92      276.24     47.16 o
 -15   1   6     1514.52     1744.05    173.49 o
 -13   1   6     1088.59     1056.11    190.72 o
 -11   1   6      842.92      956.20    147.85 o
  -9   1   6     1390.83     1073.74     81.15 o
  -7   1   6     2476.90     2674.45    127.66 o
  -5   1   6     2033.97     2053.30    113.78 o
  -3   1   6    12863.46    13375.86    433.02 o
  -1   1   6     2042.37     2193.01    161.72 o
   1   1   6      595.17      873.36    102.87 o
   3   1   6      454.40      626.57     83.06 o
 -22   2   6      179.12      176.32     71.48 o
 -20   2   6      685.34     1103.54    134.07 o
 -18   2   6      851.44      756.35    154.16 o
 -16   2   6      360.22      356.40    119.43 o
 -14   2   6     1248.12     1288.88     53.40 o
 -12   2   6     1625.54     1628.14    211.10 o
 -10   2   6     2395.26     1405.31    150.34 o
  -8   2   6     4793.75     4384.58     55.56 o
  -6   2   6     6562.62     5394.92    418.47 o
  -4   2   6     2672.39     3419.39    141.63 o
  -2   2   6      848.98      754.12     54.16 o
   0   2   6     2195.87     2087.87     63.16 o
   2   2   6     3809.46     3688.55     75.57 o
   4   2   6     2078.07     2078.68     83.25 o
 -23   3   6       84.31      103.60     80.61 o
 -21   3   6       91.50       85.44     63.88 o
 -19   3   6      304.55      645.75    121.25 o
 -17   3   6      126.29      223.72     52.16 o
 -15   3   6      641.95      816.09    206.51 o
 -13   3   6      829.95      933.94     45.80 o
 -11   3   6      319.37      323.18     85.07 o
  -9   3   6      376.63      463.52     40.79 o
  -7   3   6     2006.15     2192.46    331.01 o
  -5   3   6      273.72      248.00     42.30 o
  -3   3   6     7359.07     7932.40    260.86 o
  -1   3   6     1315.55     1420.26    165.74 o
   1   3   6     1056.97     1266.92    147.94 o
   3   3   6      690.27      721.54     72.92 o
 -22   4   6        2.23       14.53     83.56 o
 -20   4   6     1078.44     1514.26    303.35 o
 -18   4   6       66.61       78.81     52.58 o
 -16   4   6      283.06      270.73    119.14 o
 -14   4   6      421.91      483.29    133.97 o
 -12   4   6     1921.82     2255.54    113.88 o
 -10   4   6     4523.91     4459.62    421.73 o
  -8   4   6     9435.08    10020.97     74.26 o
  -6   4   6     5513.84     5535.01    151.29 o
  -4   4   6      485.16      550.87     42.86 o
  -2   4   6     1670.21     1748.34     49.74 o
   0   4   6     4181.12     4483.56     83.35 o
   2   4   6     3619.94     3906.45     87.46 o
   4   4   6     3471.48     3717.35     86.32 o
 -21   5   6      193.18      143.23     71.78 o
 -19   5   6      151.76      392.72     63.45 o
 -17   5   6      355.66      471.64     56.01 o
 -15   5   6      528.54      627.51    135.79 o
 -13   5   6     1473.78     1547.24    223.93 o
 -11   5   6     1980.61     2137.08    251.49 o
  -9   5   6      736.14      837.02     47.84 o
  -7   5   6     1730.56     1871.88     50.63 o
  -5   5   6     7453.94     7758.68     85.26 o
  -3   5   6     2347.65     2428.27     93.88 o
  -1   5   6     5646.61     5700.35    285.17 o
   1   5   6     4363.11     4520.93    235.78 o
   3   5   6     2943.23     3160.60     82.87 o
 -22   6   6       15.33        9.28     84.27 o
 -20   6   6      179.00      193.37    100.58 o
 -18   6   6       37.17       69.66     56.81 o
 -16   6   6      221.80      296.23    238.66 o
 -14   6   6      100.31      164.50     48.97 o
 -12   6   6      154.39      239.32     43.03 o
 -10   6   6      126.11      194.92     62.01 o
  -8   6   6       63.81      123.05     45.96 o
  -6   6   6     3719.26     4559.73    281.82 o
  -4   6   6      259.02      274.24     42.42 o
  -2   6   6      843.73      838.18     62.58 o
   0   6   6      317.90      420.28     41.38 o
   2   6   6       87.81      214.55     59.71 o
   4   6   6      241.94      262.20     62.78 o
 -21   7   6      140.60      215.16     91.10 o
 -19   7   6      125.92      125.12     73.88 o
 -17   7   6      512.74      624.46    168.52 o
 -15   7   6     1764.29     2168.35    210.82 o
 -13   7   6      944.89     1019.93    230.82 o
 -11   7   6     2547.12     2764.49    401.73 o
  -9   7   6     3193.53     3043.62     52.47 o
  -7   7   6     1824.25     1679.36     57.23 o
  -5   7   6     8562.04     8892.28    147.66 o
  -3   7   6     3545.04     3553.56    104.59 o
  -1   7   6     1075.98     1116.81     42.46 o
   1   7   6     4382.89     4124.43     62.03 o
   3   7   6     2029.68     1978.01     71.77 o
 -20   8   6       10.51       11.98     73.83 o
 -18   8   6       25.46      106.87    102.20 o
 -16   8   6       68.92       95.01     61.10 o
 -14   8   6      269.13      165.89     50.46 o
 -12   8   6     1409.52     1593.55    189.19 o
 -10   8   6      803.24      877.51     62.97 o
  -8   8   6      641.31      797.24     63.35 o
  -6   8   6       78.26      146.01     49.26 o
  -4   8   6      227.71      232.94     40.88 o
  -2   8   6     1215.76     1095.26     41.88 o
   0   8   6     6496.72     6446.52    200.01 o
   2   8   6       36.65      103.90     50.34 o
 -19   9   6      348.35      338.86    257.71 o
 -17   9   6     1316.55     1400.94    524.22 o
 -15   9   6       91.05       81.86     56.82 o
 -13   9   6      465.09      490.93     75.12 o
 -11   9   6      996.83     1043.74    216.46 o
  -9   9   6     1364.20     1406.57    202.87 o
  -7   9   6     2001.77     2016.07    230.91 o
  -5   9   6      696.98      624.07     41.20 o
  -3   9   6      680.14      682.40     40.98 o
  -1   9   6      590.96      572.97     41.91 o
   1   9   6     2821.78     2884.27    109.84 o
   3   9   6      445.86      486.25     59.38 o
 -18  10   6      403.29      269.77    143.57 o
 -16  10   6       97.97       82.53     56.76 o
 -14  10   6      714.67      641.27    103.86 o
 -12  10   6      238.24      217.88     45.20 o
 -10  10   6      345.36      344.79     47.34 o
  -8  10   6      176.09      171.80     38.86 o
  -6  10   6      113.31      142.86     39.38 o
  -4  10   6      267.60      265.82     39.81 o
  -2  10   6      246.90      272.55     43.98 o
   0  10   6     1149.63     1226.42    102.85 o
   2  10   6       46.79       78.02     52.63 o
 -17  11   6      484.91      403.64    155.18 o
 -15  11   6      303.71      254.95     55.78 o
 -13  11   6      383.55      345.17    146.99 o
 -11  11   6      177.41      148.85     48.78 o
  -9  11   6     4109.87     4404.58    430.23 o
  -7  11   6     1690.51     1773.53    155.42 o
  -5  11   6     1417.93     1481.48     98.09 o
  -3  11   6      174.70      184.62     45.60 o
  -1  11   6     1001.55     1080.23     50.22 o
   1  11   6     1427.28     1606.21     91.95 o
   3  11   6     2908.10     2854.68    148.42 o
 -16  12   6      134.07      140.22     66.77 o
 -14  12   6      703.44      564.52    121.78 o
 -12  12   6      745.77      610.94     79.09 o
 -10  12   6      115.16       87.98     49.02 o
  -8  12   6     2374.13     2523.65    224.70 o
  -6  12   6     1378.09     1405.37    111.47 o
  -4  12   6      888.84      915.19     51.13 o
  -2  12   6     2600.23     2894.87    124.26 o
   0  12   6      600.44      632.93     54.53 o
   2  12   6      479.33      474.45     93.68 o
   4  12   6     1001.72      823.49    130.93 o
 -13  13   6       26.79       39.07     62.36 o
 -11  13   6       78.47       91.06     57.31 o
  -9  13   6      901.86      877.25     73.19 o
  -7  13   6       89.10       81.88     58.54 o
  -5  13   6      235.08      230.77     52.10 o
  -3  13   6      249.65      275.33     54.11 o
  -1  13   6       45.84       43.39     56.74 o
   1  13   6       25.64       66.69     82.42 o
   3  13   6       14.97       44.64    108.04 o
 -12  14   6      310.49      236.64     82.40 o
 -10  14   6      178.38      133.89     70.35 o
  -8  14   6      113.03      139.41     60.22 o
  -6  14   6     1060.76     1164.33     63.59 o
  -4  14   6      306.13      358.16     59.95 o
  -2  14   6       49.96       69.48     62.37 o
   0  14   6      123.56      104.36     87.99 o
   2  14   6       21.35        3.56    104.18 o
   4  14   6       26.02      -10.13    138.89 o
  -7  15   6      159.71      181.31     66.40 o
  -5  15   6       18.98        0.03     69.37 o
  -3  15   6       48.18       68.41     68.68 o
  -1  15   6       48.41       43.70     94.88 o
 -23   1   7      134.42      172.68     82.03 o
 -21   1   7      280.74      293.73     68.80 o
 -19   1   7     1609.55     1431.46    270.72 o
 -17   1   7      590.32      562.25     48.44 o
 -15   1   7      289.85      325.06     47.85 o
 -13   1   7     2477.92     2284.42     46.35 o
 -11   1   7     6141.81     5469.99    239.81 o
  -9   1   7     7233.45     6622.09    207.85 o
  -7   1   7     5103.69     4572.28    439.14 o
  -5   1   7     6135.35     5854.31     62.05 o
  -3   1   7     2864.08     3103.87    127.56 o
  -1   1   7     8141.49     8552.40     85.61 o
   1   1   7     5843.55     5815.40     81.23 o
   3   1   7     3669.68     3900.29     78.51 o
 -22   2   7       79.71      122.09     75.11 o
 -20   2   7      215.22      336.94     60.71 o
 -18   2   7      222.03      356.40    278.28 o
 -16   2   7      534.01      622.45    139.04 o
 -14   2   7      126.51      209.17     61.05 o
 -12   2   7     1929.23     1925.85    350.91 o
 -10   2   7     2319.73     2384.86    380.86 o
  -8   2   7      199.66      171.78     35.97 o
  -6   2   7      385.45      406.43     38.04 o
  -4   2   7      144.74      126.21     46.76 o
  -2   2   7      284.38      352.86     49.39 o
   0   2   7      197.21      333.78     49.92 o
   2   2   7      424.97      649.34     72.54 o
   4   2   7      122.96      202.87     73.49 o
 -23   3   7       12.61       29.18     77.98 o
 -21   3   7      103.45      173.76    106.32 o
 -19   3   7      912.96     1092.77     59.59 o
 -17   3   7      558.64      640.41     58.76 o
 -15   3   7      643.42      584.98     48.05 o
 -13   3   7      636.96      688.30    139.91 o
 -11   3   7     1248.40     1317.33    157.99 o
  -9   3   7     1843.87     1906.42    209.57 o
  -7   3   7     4500.39     4431.37    199.33 o
  -5   3   7     8156.65     7931.43     70.21 o
  -3   3   7     9839.74     9225.17    118.95 o
  -1   3   7     4360.57     4117.63     90.91 o
   1   3   7     9034.95     9066.52    403.54 o
   3   3   7     3699.51     3902.04     91.48 o
 -22   4   7        2.85       11.86     74.44 o
 -20   4   7      112.26      278.62     82.78 o
 -18   4   7      332.24      360.11     92.63 o
 -16   4   7      651.45      601.25     52.57 o
 -14   4   7     2397.87     2727.32     53.06 o
 -12   4   7     1659.04     1650.66    256.17 o
 -10   4   7     3922.38     3762.05    417.32 o
  -8   4   7     3473.67     3178.23    233.30 o
  -6   4   7     5841.83     5770.30    267.47 o
  -4   4   7     8250.55     8218.09    292.35 o
  -2   4   7     8132.85     8087.02    344.69 o
   0   4   7     2151.72     1859.69     73.30 o
   2   4   7     7560.03     8103.23    103.73 o
   4   4   7     3115.59     3451.71     89.76 o
 -21   5   7      130.42      128.32     71.87 o
 -19   5   7      341.96      415.85    221.25 o
 -17   5   7      194.02      328.76    148.71 o
 -15   5   7      550.13      471.65     51.40 o
 -13   5   7      731.19      765.89     65.74 o
 -11   5   7      433.66      537.63     41.55 o
  -9   5   7      624.96      574.87     40.83 o
  -7   5   7     2002.69     1979.26    136.56 o
  -5   5   7      738.75      618.73     48.38 o
  -3   5   7      666.77      646.34     96.36 o
  -1   5   7      739.37      618.66     48.63 o
   1   5   7     5189.85     5231.65    249.15 o
   3   5   7      319.68      365.74     72.54 o
 -22   6   7      156.07      167.77     81.30 o
 -20   6   7      183.28      102.16     64.49 o
 -18   6   7     1337.04     1190.38     60.43 o
 -16   6   7     1812.75     1555.18     98.85 o
 -14   6   7      404.13      464.27    116.84 o
 -12   6   7     1937.33     2095.53     49.16 o
 -10   6   7     1529.23     1605.17     47.03 o
  -8   6   7     1479.88     1374.94     48.54 o
  -6   6   7     5565.82     6207.49    124.59 o
  -4   6   7     1216.25     1271.05     58.37 o
  -2   6   7      151.69      146.40     46.36 o
   0   6   7     1446.91     1303.30     65.71 o
   2   6   7     2613.36     2757.73     74.83 o
   4   6   7      239.06      266.41     63.73 o
 -21   7   7       90.21       65.72     73.50 o
 -19   7   7      132.80      215.93    105.65 o
 -17   7   7      136.44      185.94     61.03 o
 -15   7   7     1349.48     1578.33    271.01 o
 -13   7   7      582.42      641.52     53.28 o
 -11   7   7      669.58      525.17     65.84 o
  -9   7   7      663.59      631.80     44.60 o
  -7   7   7     3124.08     3183.13     55.04 o
  -5   7   7     1207.38     1191.15     48.72 o
  -3   7   7      655.28      574.77     47.48 o
  -1   7   7      308.20      209.24     43.02 o
   1   7   7      165.58      170.12     51.07 o
   3   7   7     1746.96     1775.52     74.07 o
 -20   8   7       96.29       42.97     72.88 o
 -18   8   7      767.24      655.09     88.52 o
 -16   8   7      971.37      830.14     62.54 o
 -14   8   7      280.12      256.44     78.28 o
 -12   8   7     2488.33     3095.47    635.89 o
 -10   8   7     2332.74     2525.62    171.68 o
  -8   8   7     3339.61     3389.45    301.15 o
  -6   8   7     4324.47     4324.56    249.19 o
  -4   8   7     6703.41     7008.39    323.26 o
  -2   8   7      344.17      385.20     43.31 o
   0   8   7     4924.58     5153.22    229.13 o
   2   8   7     4558.90     4984.73     86.51 o
 -19   9   7       56.41       46.85     76.10 o
 -17   9   7       76.35       68.77    114.55 o
 -15   9   7      114.09       82.31     76.56 o
 -13   9   7     1670.77     1572.76    233.88 o
 -11   9   7      760.42      710.41     51.65 o
  -9   9   7      449.22      399.99     59.33 o
  -7   9   7      658.23      624.98     57.70 o
  -5   9   7      139.37      130.20     37.09 o
  -3   9   7      636.91      656.03     42.87 o
  -1   9   7     3370.65     3465.45    217.56 o
   1   9   7      409.42      469.05     62.78 o
   3   9   7      311.97      475.79     75.98 o
 -18  10   7      347.91      249.95    174.45 o
 -16  10   7       34.17       25.03     68.28 o
 -14  10   7       92.28       33.35     62.38 o
 -12  10   7       99.31      137.24     64.66 o
 -10  10   7      421.40      444.04     67.66 o
  -8  10   7      603.92      603.19     41.19 o
  -6  10   7       56.23       16.26     40.85 o
  -4  10   7      992.77     1033.14     45.31 o
  -2  10   7      263.99      243.01     45.82 o
   0  10   7     1343.02     1311.40     58.19 o
   2  10   7      565.54      580.51     67.98 o
 -17  11   7       16.85        8.38     61.09 o
 -15  11   7      219.75      202.34     64.45 o
 -13  11   7      264.58      209.85     51.62 o
 -11  11   7      193.36      244.32     50.83 o
  -9  11   7      369.75      379.48     51.64 o
  -7  11   7      128.39       69.72     45.64 o
  -5  11   7      172.52      142.04     50.02 o
  -3  11   7      755.16      776.51     50.00 o
  -1  11   7      395.75      402.15     52.90 o
   1  11   7     1028.15     1110.86     76.11 o
 -16  12   7       98.71       88.63     68.27 o
 -14  12   7       83.22       98.03     59.65 o
 -12  12   7      202.24      193.15     52.74 o
 -10  12   7      301.38      250.88     50.37 o
  -8  12   7      786.58      881.11    110.96 o
  -6  12   7      236.67      252.45     51.04 o
  -4  12   7      352.70      372.51     49.43 o
  -2  12   7      459.88      481.02     58.73 o
   0  12   7       12.11       65.23     62.35 o
   2  12   7       59.65       71.13    105.72 o
 -13  13   7      364.76      325.81     63.97 o
 -11  13   7       68.34       26.96     54.26 o
  -9  13   7      497.56      450.71     55.63 o
  -7  13   7      845.48      884.15     60.39 o
  -5  13   7      966.30     1050.70     58.33 o
  -3  13   7      124.51      151.51     56.56 o
  -1  13   7      100.48      138.66     64.36 o
   1  13   7       55.71       72.99     95.67 o
   3  13   7      191.72      176.06    147.05 o
 -10  14   7      298.86      253.28     62.81 o
  -8  14   7      818.61      920.39    136.24 o
  -6  14   7      128.10       98.89     60.56 o
  -4  14   7      119.93      199.96     62.59 o
  -2  14   7       27.63       21.28     64.58 o
   0  14   7       78.37      112.57     97.92 o
   2  14   7       84.77       72.22    128.35 o
  -5  15   7      597.23      585.57     72.38 o
 -24   0   8       79.90      114.07    129.57 o
 -22   0   8      137.40      321.73     89.76 o
 -20   0   8      489.23      579.53     91.29 o
 -18   0   8     3011.62     3019.93     93.02 o
 -16   0   8      725.67      804.60     65.26 o
 -14   0   8     2001.21     1962.70     65.07 o
 -12   0   8     3255.53     3378.21     70.62 o
 -10   0   8     8548.57     8551.65     89.38 o
  -8   0   8    11501.80    10617.89     98.95 o
  -6   0   8    11135.16     9955.69    102.01 o
  -4   0   8     3793.70     2965.96     77.51 o
  -2   0   8     9109.67     9171.56    121.91 o
   0   0   8     4627.37     4818.61    111.39 o
   2   0   8     6682.66     7137.48    125.93 o
 -23   1   8       39.28      140.37     82.56 o
 -21   1   8       83.38      139.00     67.80 o
 -19   1   8      226.78      377.21     91.39 o
 -17   1   8     1293.63     1265.10     51.15 o
 -15   1   8      769.83      774.80     80.57 o
 -13   1   8     1512.20     1498.12    132.54 o
 -11   1   8      999.99      949.22     74.26 o
  -9   1   8     1960.14     1790.79    109.76 o
  -7   1   8     3480.98     3293.98     56.65 o
  -5   1   8     3818.67     4058.74    148.52 o
  -3   1   8     2591.92     2557.05    145.26 o
  -1   1   8      857.86      856.30     72.06 o
   1   1   8      894.87      836.64     58.90 o
   3   1   8     2566.85     3014.39    251.10 o
 -22   2   8      313.04      221.36     64.74 o
 -20   2   8      536.34      470.39     86.60 o
 -18   2   8     1218.83     1462.55     56.79 o
 -16   2   8      365.22      536.24    121.15 o
 -14   2   8     1008.31      925.87    204.88 o
 -12   2   8     2262.79     2114.40     65.74 o
 -10   2   8     2867.93     2299.35    133.30 o
  -8   2   8     2760.10     2411.66     46.62 o
  -6   2   8     1607.19     1368.04     52.25 o
  -4   2   8      752.42      659.02     46.98 o
  -2   2   8      293.68      430.95     48.05 o
   0   2   8     3817.57     4111.99     68.69 o
   2   2   8      319.15      367.63     59.64 o
   4   2   8     1997.52     2189.30     89.95 o
 -23   3   8      163.11      143.03     79.15 o
 -21   3   8      168.85      164.63     61.55 o
 -19   3   8      196.74      302.86     58.29 o
 -17   3   8     1114.12     1238.96    173.97 o
 -15   3   8     1068.08     1026.69    209.76 o
 -13   3   8      525.06      535.98    164.21 o
 -11   3   8      664.18      534.53     41.18 o
  -9   3   8      269.46      362.94     42.51 o
  -7   3   8     1409.86     1450.89     47.66 o
  -5   3   8     1097.84     1140.28     52.50 o
  -3   3   8     1661.72     1671.07    122.11 o
  -1   3   8     1498.99     1673.04     83.16 o
   1   3   8      216.97      271.06     54.03 o
   3   3   8     2899.81     3176.10     90.14 o
 -22   4   8       32.72       29.09     78.07 o
 -20   4   8      129.50       97.10     59.62 o
 -18   4   8      330.10      263.20     52.71 o
 -16   4   8      549.93      622.51    251.39 o
 -14   4   8     2703.84     2375.42    330.34 o
 -12   4   8      554.90      465.88     75.69 o
 -10   4   8     4487.36     4421.43     84.31 o
  -8   4   8     2113.75     2138.90     50.30 o
  -6   4   8     4489.86     4817.40     60.39 o
  -4   4   8     4960.53     5193.38    149.28 o
  -2   4   8     1330.40     1242.40     59.22 o
   0   4   8     2362.23     2560.19     70.36 o
   2   4   8      816.16     1032.35     78.85 o
   4   4   8     3583.49     3836.40     93.78 o
 -21   5   8      209.64      217.21     71.39 o
 -19   5   8      426.49      534.93     80.77 o
 -17   5   8      513.44      852.40     55.82 o
 -15   5   8     1386.19     1474.20     51.14 o
 -13   5   8      578.23      559.22     45.58 o
 -11   5   8     4624.95     5381.50    315.70 o
  -9   5   8     3017.97     3313.44     66.60 o
  -7   5   8     2456.64     2368.56     68.90 o
  -5   5   8     2721.54     2581.17     81.82 o
  -3   5   8     4374.84     4463.76    114.64 o
  -1   5   8      193.38      292.96     50.27 o
   1   5   8     7108.98     7167.53     93.59 o
   3   5   8     5209.69     5516.22     98.76 o
 -22   6   8       31.56      118.95     88.43 o
 -20   6   8       42.89       58.83     72.15 o
 -18   6   8      107.44      199.92    125.93 o
 -16   6   8      696.34      855.87    393.50 o
 -14   6   8      294.56      313.34     46.98 o
 -12   6   8     1516.52     1572.30     67.27 o
 -10   6   8       30.02       66.06     54.07 o
  -8   6   8      109.35      156.59     45.96 o
  -6   6   8      751.88      823.93     43.50 o
  -4   6   8      989.78     1029.46     48.14 o
  -2   6   8      795.07      681.37     52.43 o
   0   6   8     3475.56     3754.60    221.07 o
   2   6   8      652.17      719.81     80.19 o
   4   6   8       50.10      125.93     82.87 o
 -21   7   8       52.07       18.55     78.02 o
 -19   7   8      478.95      610.54    225.74 o
 -17   7   8     1535.35     1613.18     76.94 o
 -15   7   8      180.72      253.69     60.74 o
 -13   7   8      961.88     1101.77     51.21 o
 -11   7   8     1725.51     1829.16    133.78 o
  -9   7   8     2345.51     2436.51    287.66 o
  -7   7   8     2055.57     1974.72     51.64 o
  -5   7   8     2076.05     2104.07     98.85 o
  -3   7   8     1015.59     1041.07     70.05 o
  -1   7   8      679.33      644.13     50.73 o
   1   7   8     2578.00     2693.29    124.88 o
   3   7   8     1466.79     1614.18     75.98 o
 -20   8   8       10.47       21.14     76.84 o
 -18   8   8       47.53      115.77    103.54 o
 -16   8   8      221.30      121.29     60.71 o
 -14   8   8      474.57      334.84     52.41 o
 -12   8   8      655.57      570.39     61.31 o
 -10   8   8      717.88      745.34     48.92 o
  -8   8   8       83.22      109.37     51.41 o
  -6   8   8      653.48      620.63     49.21 o
  -4   8   8      180.14      216.21     53.38 o
  -2   8   8      519.58      514.26     46.92 o
   0   8   8      204.19      226.88     56.14 o
   2   8   8      237.86      351.20     72.15 o
 -19   9   8      213.85      113.08    180.58 o
 -17   9   8     1365.58     1618.79    703.83 o
 -15   9   8      161.75      153.44     57.09 o
 -13   9   8      577.64      568.03     58.70 o
 -11   9   8      936.55     1135.05    184.59 o
  -9   9   8      610.63      636.74     53.11 o
  -7   9   8     1112.83     1191.70     89.67 o
  -5   9   8     2053.68     2214.37     83.81 o
  -3   9   8      773.66      829.13     45.79 o
  -1   9   8      372.66      427.98     49.40 o
   1   9   8      122.41      122.03     70.00 o
   3   9   8      407.72      474.45     79.62 o
 -18  10   8       78.50       37.03     76.36 o
 -16  10   8      221.99      197.72     74.29 o
 -14  10   8      137.85       98.64     64.65 o
 -12  10   8      319.47      394.62     59.67 o
 -10  10   8       49.73       78.79     56.66 o
  -8  10   8      467.14      462.40     56.95 o
  -6  10   8      109.84       91.33     48.21 o
  -4  10   8      620.01      630.57     50.31 o
  -2  10   8      154.43      199.03     49.86 o
   0  10   8        4.32       21.14     59.69 o
   2  10   8       15.92        3.06     93.21 o
 -17  11   8      268.99      124.82     59.71 o
 -15  11   8      177.30      124.10     59.11 o
 -13  11   8      428.25      305.00    107.35 o
 -11  11   8      397.86      267.20     46.99 o
  -9  11   8      487.03      464.52     47.10 o
  -7  11   8      894.46      981.18     64.81 o
  -5  11   8     1178.75     1243.74     79.82 o
  -3  11   8     2087.19     2170.58     75.15 o
  -1  11   8      256.04      292.81     56.31 o
   1  11   8      626.54      748.08     68.82 o
 -14  12   8      135.00      118.69     55.61 o
 -12  12   8      323.74      225.04     57.84 o
 -10  12   8      516.50      472.95     77.77 o
  -8  12   8      886.72      858.98     59.09 o
  -6  12   8     1455.19     1435.41     92.12 o
  -4  12   8      540.92      484.32     53.99 o
  -2  12   8     1088.95     1128.90     65.94 o
   0  12   8      461.73      479.02     64.31 o
 -13  13   8      227.44      106.10     60.31 o
 -11  13   8      139.67      128.56     58.60 o
  -9  13   8      141.75       78.93     53.27 o
  -7  13   8       99.04       66.47     57.61 o
  -5  13   8       59.62       47.07     58.41 o
  -3  13   8      167.67      133.48     60.82 o
  -1  13   8       30.40       28.32     66.72 o
   1  13   8      100.35       73.68    125.38 o
 -10  14   8      318.07      212.27     64.08 o
  -8  14   8      597.49      616.47     59.88 o
  -6  14   8      233.94      267.50     65.94 o
  -4  14   8       95.54      119.07     65.55 o
  -2  14   8      113.35      122.36     73.16 o
 -23   1   9      177.38      232.31     75.24 o
 -21   1   9      343.04      475.15     59.47 o
 -19   1   9      925.86     1084.95     60.27 o
 -17   1   9      709.50      762.16    189.67 o
 -15   1   9     1504.17     1576.85     98.47 o
 -13   1   9     4661.74     4336.01    213.78 o
 -11   1   9      750.73      589.98     40.94 o
  -9   1   9     5466.17     5069.02    223.83 o
  -7   1   9     1175.20     1142.77     47.50 o
  -5   1   9     2781.28     2778.48    207.66 o
  -3   1   9     2216.72     2263.52     56.32 o
  -1   1   9     2242.26     2279.43     65.22 o
   1   1   9     1060.96     1150.16     62.71 o
   3   1   9      188.65      228.33     79.62 o
 -22   2   9       43.54       97.02     69.57 o
 -20   2   9      180.86      302.85     61.33 o
 -18   2   9      242.92      315.42     54.78 o
 -16   2   9      425.82      523.89    143.06 o
 -14   2   9      657.68      964.42    239.62 o
 -12   2   9     1153.32      929.02     43.30 o
 -10   2   9     5875.41     5959.42    350.82 o
  -8   2   9      862.30      868.08     59.04 o
  -6   2   9      232.75      167.31     45.25 o
  -4   2   9       45.39       70.11     49.79 o
  -2   2   9      418.90      473.27     72.54 o
   0   2   9     1295.72     1339.68    102.97 o
   2   2   9     2929.36     2844.81     82.01 o
 -23   3   9       43.61       56.49     76.54 o
 -21   3   9       35.08      107.21     62.21 o
 -19   3   9      453.59      306.15     59.43 o
 -17   3   9     1322.60     1324.74    374.07 o
 -15   3   9      839.90     1103.64     62.97 o
 -13   3   9      809.65      921.40     75.60 o
 -11   3   9     2151.88     2144.00    133.40 o
  -9   3   9     3858.76     3977.56     53.46 o
  -7   3   9     5404.24     5516.22     62.07 o
  -5   3   9     7199.18     6950.02    321.73 o
  -3   3   9     3474.34     3164.73    173.02 o
  -1   3   9     6328.53     6228.84     76.79 o
   1   3   9     1639.32     1836.31     73.11 o
   3   3   9     5927.94     6264.36    108.90 o
 -22   4   9       33.71       74.23     68.65 o
 -20   4   9      116.00       85.72     71.20 o
 -18   4   9      358.13      428.63     53.84 o
 -16   4   9     2661.86     2313.86     54.82 o
 -14   4   9     1716.63     1490.64     61.34 o
 -12   4   9     1256.87     1324.36    106.13 o
 -10   4   9     3728.72     3607.13     57.01 o
  -8   4   9     7218.47     7449.66    152.54 o
  -6   4   9     7004.56     7170.07    273.02 o
  -4   4   9     5679.04     5865.15    221.44 o
  -2   4   9     2049.73     2000.37    147.18 o
   0   4   9     1450.98     1309.78     62.20 o
   2   4   9     6250.73     7153.56    108.71 o
   4   4   9     2492.82     2994.67     95.31 o
 -21   5   9       90.54       67.27     97.13 o
 -19   5   9      332.45      568.02    277.13 o
 -17   5   9     1149.24     1447.77     84.21 o
 -15   5   9     1506.90     1773.62    115.12 o
 -13   5   9      603.53      498.84     75.89 o
 -11   5   9      714.27      833.94     88.90 o
  -9   5   9     1044.27     1003.51     60.86 o
  -7   5   9     1494.00     1357.75     50.30 o
  -5   5   9     1483.75     1280.29     50.09 o
  -3   5   9      786.70      600.95     52.68 o
  -1   5   9     2157.94     1970.18     62.40 o
   1   5   9       61.69       95.69     66.60 o
   3   5   9       29.73      270.43     87.27 o
 -22   6   9      361.22      428.26     93.21 o
 -20   6   9      600.11      661.74    255.31 o
 -18   6   9      978.74     1044.78    102.68 o
 -16   6   9     2336.42     2290.79     58.53 o
 -14   6   9      421.14      407.38     80.38 o
 -12   6   9     1386.00     1371.11     67.85 o
 -10   6   9     3155.61     3431.19     96.56 o
  -8   6   9     2450.39     2518.91    125.36 o
  -6   6   9     2834.76     2833.41    105.17 o
  -4   6   9      477.24      492.68     49.65 o
  -2   6   9      608.66      630.18     60.02 o
   0   6   9      340.02      287.28     55.44 o
   2   6   9      144.29      251.29     84.02 o
   4   6   9      338.57      360.77     79.04 o
 -21   7   9      159.74       88.40     77.65 o
 -19   7   9       96.10      161.20     73.59 o
 -17   7   9      169.56      218.95     60.65 o
 -15   7   9      182.17      197.58     78.85 o
 -13   7   9      426.36      394.80     50.38 o
 -11   7   9      692.67      610.14     51.95 o
  -9   7   9     1049.22      970.47    139.14 o
  -7   7   9      706.80      640.98     55.41 o
  -5   7   9     1448.17     1433.56     93.97 o
  -3   7   9      797.34      724.76     55.34 o
  -1   7   9      275.34      267.02     50.25 o
   1   7   9     1402.82     1534.94     78.47 o
   3   7   9      410.90      466.61     77.90 o
 -20   8   9      148.86      107.51     72.47 o
 -18   8   9      237.89      251.29    112.06 o
 -16   8   9      525.30      511.83    151.39 o
 -14   8   9      984.92      862.51    171.29 o
 -12   8   9      925.37      829.63    186.13 o
 -10   8   9     1984.58     1954.57     54.15 o
  -8   8   9     1853.26     1725.21     55.10 o
  -6   8   9     2182.62     1976.15    157.03 o
  -4   8   9     2700.40     2798.43    263.54 o
  -2   8   9     3721.16     3755.90    160.43 o
   0   8   9     1048.25     1073.23     68.56 o
   2   8   9     1647.28     1995.42     99.71 o
 -19   9   9       47.66      -25.00     76.61 o
 -17   9   9      182.89      132.16     65.54 o
 -15   9   9      153.80      143.84     58.37 o
 -13   9   9      177.62      137.28     54.01 o
 -11   9   9      321.54      307.00     52.27 o
  -9   9   9      645.74      696.21    166.99 o
  -7   9   9      448.55      385.06     49.79 o
  -5   9   9      405.04      366.70     54.34 o
  -3   9   9      272.51      346.08     54.46 o
  -1   9   9      216.71      227.52     60.70 o
   1   9   9      484.77      538.95     83.25 o
   3   9   9      305.88      298.76     98.57 o
 -18  10   9      218.75      244.56    111.10 o
 -16  10   9      549.14      688.88    345.36 o
 -14  10   9      284.84      307.23     80.38 o
 -12  10   9      606.31      616.53    110.81 o
 -10  10   9       22.62      -20.45     63.46 o
  -8  10   9      227.00      203.66     68.23 o
  -6  10   9      339.31      346.85     48.02 o
  -4  10   9     1350.00     1297.38     53.45 o
  -2  10   9      428.85      442.85     55.20 o
   0  10   9      364.03      313.52     66.96 o
   2  10   9       37.87        2.87     86.70 o
 -17  11   9       89.15       99.42     84.73 o
 -15  11   9      244.37      187.84     67.41 o
 -13  11   9      165.62      152.60     62.28 o
 -11  11   9       76.75       82.08     48.13 o
  -9  11   9      913.81      940.08     70.65 o
  -7  11   9      231.23      257.21     52.33 o
  -5  11   9       28.65       59.86     52.47 o
  -3  11   9      756.74      922.87    120.44 o
  -1  11   9      245.80      242.71     68.47 o
   1  11   9       34.73       -5.93     93.59 o
 -14  12   9      209.61      161.36     63.31 o
 -12  12   9      131.26      115.69     62.48 o
 -10  12   9        2.40       -3.57     55.43 o
  -8  12   9      207.54      234.98     59.47 o
  -6  12   9      142.53      161.16     59.36 o
  -4  12   9      534.49      551.94     58.84 o
  -2  12   9       52.21       38.43     67.36 o
   0  12   9       15.27       33.77     81.41 o
 -13  13   9       88.51       57.23    119.43 o
 -11  13   9      304.17      237.72     63.67 o
  -9  13   9      399.80      404.48     62.03 o
  -7  13   9      354.75      320.79     62.34 o
  -5  13   9       22.65        4.00     66.68 o
  -3  13   9      365.28      357.31     67.95 o
  -1  13   9      218.48      292.07     75.94 o
  -8  14   9       99.90       77.91     67.23 o
  -6  14   9       61.18       43.97     70.60 o
  -4  14   9       77.98       89.71     75.80 o
 -22   0  10      204.27      235.03    104.31 o
 -20   0  10      145.02      294.74     92.44 o
 -18   0  10     1037.64     1196.57     74.83 o
 -16   0  10     1611.94     1697.62     79.43 o
 -14   0  10     3210.08     3556.20     73.68 o
 -12   0  10      451.59      458.76     69.09 o
 -10   0  10     2782.94     2443.66     78.09 o
  -8   0  10     9301.89     8660.55     95.69 o
  -6   0  10     8516.15     8581.32    109.28 o
  -4   0  10     7445.67     7794.33    112.54 o
  -2   0  10     4065.08     4160.61     99.71 o
   0   0  10     3510.54     3573.24    111.58 o
   2   0  10     6794.37     6815.56    132.63 o
 -23   1  10       22.49       26.56     74.69 o
 -21   1  10       61.19      156.64     60.19 o
 -19   1  10      136.27      213.56     58.03 o
 -17   1  10      394.87      494.82     57.32 o
 -15   1  10      610.07      613.27     45.32 o
 -13   1  10     2951.52     3080.96    341.82 o
 -11   1  10     2304.97     2277.33    125.46 o
  -9   1  10      894.79      806.80     47.61 o
  -7   1  10     1574.71     1433.47     47.89 o
  -5   1  10      726.78      647.05     60.19 o
  -3   1  10      944.53      814.12     57.02 o
  -1   1  10     1093.04      975.33     74.07 o
   1   1  10     1701.04     1464.62     68.25 o
   3   1  10     1242.74     1319.82    104.69 o
 -22   2  10      335.67      446.51    103.45 o
 -20   2  10      356.68      421.35     77.32 o
 -18   2  10     1133.97     1206.90     78.47 o
 -16   2  10     1221.80     1397.62     64.21 o
 -14   2  10     4712.32     5134.33    664.60 o
 -12   2  10      387.68      489.72     42.90 o
 -10   2  10      673.77      654.33     43.08 o
  -8   2  10     5745.81     6012.05    184.40 o
  -6   2  10     2907.61     2809.94    136.46 o
  -4   2  10     3964.42     3800.65     62.59 o
  -2   2  10     1303.36     1419.60     64.63 o
   0   2  10      172.73      189.43     63.61 o
   2   2  10       93.82      168.98     69.22 o
 -23   3  10      145.16      124.52     72.69 o
 -21   3  10      399.78      411.48     71.64 o
 -19   3  10      801.45     1053.55    265.84 o
 -17   3  10     1501.19     1294.22    326.41 o
 -15   3  10      615.08      582.26     46.43 o
 -13   3  10      325.61      302.08     47.95 o
 -11   3  10     2344.05     2276.27     70.62 o
  -9   3  10     1592.18     1500.83     47.50 o
  -7   3  10     2114.00     1916.79    117.13 o
  -5   3  10      821.98      855.69    107.94 o
  -3   3  10      213.26      178.14     49.94 o
  -1   3  10      253.47      211.64     55.19 o
   1   3  10      555.89      613.68     69.61 o
   3   3  10      479.48      617.04     88.42 o
 -22   4  10       23.99      -23.59     74.36 o
 -20   4  10       35.94       16.15     60.27 o
 -18   4  10      429.60      472.53    141.25 o
 -16   4  10      298.49      455.59    135.31 o
 -14   4  10     1111.52     1067.83     81.82 o
 -12   4  10      464.92      445.44     49.23 o
 -10   4  10     1513.80     1514.31     52.25 o
  -8   4  10     2354.63     2428.97    196.65 o
  -6   4  10     1215.68     1225.36     52.82 o
  -4   4  10     2037.41     1890.33     57.70 o
  -2   4  10      868.91      785.01     55.58 o
   0   4  10     1117.35     1070.06     83.35 o
   2   4  10     1541.73     1662.22     82.11 o
 -21   5  10       92.33       98.26     71.92 o
 -19   5  10      328.14      349.12     64.25 o
 -17   5  10      386.48      425.80     63.65 o
 -15   5  10      776.08      836.04     64.50 o
 -13   5  10      420.66      527.00     48.09 o
 -11   5  10      466.39      435.04     86.22 o
  -9   5  10     1972.87     2066.45     58.18 o
  -7   5  10     1832.07     1736.69     52.01 o
  -5   5  10     1525.56     1382.16    108.71 o
  -3   5  10     1878.51     1845.85    129.86 o
  -1   5  10      900.40      928.90     95.50 o
   1   5  10     1018.06     1101.83     91.87 o
   3   5  10     1262.20     1425.66     97.23 o
 -22   6  10       49.28       76.43     78.95 o
 -20   6  10       37.01       -1.34     70.88 o
 -18   6  10      371.09      515.56    320.86 o
 -16   6  10      159.70      290.42    226.03 o
 -14   6  10       18.47       45.35     52.34 o
 -12   6  10      192.97      174.70     51.19 o
 -10   6  10       67.83       84.19     44.83 o
  -8   6  10      123.62      150.38     47.99 o
  -6   6  10      155.00      186.61     50.41 o
  -4   6  10        7.23       25.92     60.16 o
  -2   6  10       13.21       42.14     58.10 o
   0   6  10      890.67      805.34     68.19 o
   2   6  10       46.19      112.73     95.31 o
 -21   7  10      103.05      149.00     85.16 o
 -19   7  10      244.31      208.85     66.17 o
 -17   7  10      604.69      679.66    240.29 o
 -15   7  10     2700.89     2531.24    594.93 o
 -13   7  10      288.72      297.87     78.28 o
 -11   7  10     1375.48     1547.72     55.69 o
  -9   7  10      221.00      296.13     50.13 o
  -7   7  10     2011.15     1998.80    108.52 o
  -5   7  10     1407.20     1382.95     61.85 o
  -3   7  10     2529.22     2689.69    275.50 o
  -1   7  10      440.12      512.08     62.53 o
   1   7  10      294.53      383.16     78.85 o
   3   7  10      491.43      527.09     87.46 o
 -20   8  10        1.88      -25.54     74.31 o
 -18   8  10        8.97       26.39     65.59 o
 -16   8  10       39.30       91.11     62.94 o
 -14   8  10      262.60      231.17     60.02 o
 -12   8  10       17.33       25.88     54.90 o
 -10   8  10       56.32       12.49     58.79 o
  -8   8  10      672.55      606.42     74.93 o
  -6   8  10       80.75       91.39     53.45 o
  -4   8  10      103.82      138.44     56.01 o
  -2   8  10      284.19      250.14     59.39 o
   0   8  10      197.23      206.13     78.85 o
   2   8  10      336.15      321.34    100.48 o
 -19   9  10      139.98       89.93     74.29 o
 -17   9  10      442.24      427.34    261.72 o
 -15   9  10      907.88      834.17    242.20 o
 -13   9  10      557.70      628.01    149.00 o
 -11   9  10      223.04      223.78     57.67 o
  -9   9  10      414.38      471.60     52.91 o
  -7   9  10     1704.18     1672.80     91.39 o
  -5   9  10     1304.92     1254.46     65.59 o
  -3   9  10      450.25      553.24     54.32 o
  -1   9  10      483.30      565.52     64.85 o
   1   9  10       71.75       37.70     99.91 o
 -18  10  10      131.88       81.85     74.32 o
 -16  10  10      221.90      185.75     72.68 o
 -14  10  10       52.85       47.91     64.64 o
 -12  10  10       62.01       73.03     62.85 o
 -10  10  10       95.07       73.22     62.05 o
  -8  10  10      565.76      580.69     69.76 o
  -6  10  10      250.13      247.61     51.86 o
  -4  10  10       58.05       42.79     53.42 o
  -2  10  10       83.63      102.89     62.01 o
   0  10  10       68.86       52.44    109.09 o
   2  10  10       45.75       58.57    112.15 o
 -15  11  10      136.81      129.62     75.46 o
 -13  11  10      302.75      202.29     65.89 o
 -11  11  10      233.64      158.32     62.77 o
  -9  11  10      472.58      446.71     57.23 o
  -7  11  10      677.80      681.78     54.73 o
  -5  11  10      676.10      672.72     57.28 o
  -3  11  10      618.95      574.65     66.37 o
  -1  11  10      500.10      447.60     74.94 o
   1  11  10      237.75      248.23    115.02 o
 -14  12  10      168.18       96.04     59.81 o
 -12  12  10      244.47      260.99     62.16 o
 -10  12  10      637.93      659.58     82.67 o
  -8  12  10      632.79      560.74     60.37 o
  -6  12  10      473.81      423.08     63.61 o
  -4  12  10      407.88      396.76     66.17 o
  -2  12  10      563.37      549.15     72.93 o
   0  12  10      498.13      671.39    109.86 o
 -11  13  10      181.97       84.90     63.88 o
  -9  13  10      117.95      126.74     62.65 o
  -7  13  10      109.42       94.62     65.00 o
  -5  13  10      169.15      170.21     69.14 o
  -3  13  10       20.04      -18.27     74.72 o
 -23   1  11        2.87       68.04     75.02 o
 -21   1  11      137.27      175.47     61.77 o
 -19   1  11      442.27      335.12     56.16 o
 -17   1  11     2146.72     2483.08    145.74 o
 -15   1  11     3262.01     3449.90    319.91 o
 -13   1  11     5583.94     5863.02    519.62 o
 -11   1  11     1557.25     1637.81     97.70 o
  -9   1  11     2307.57     2076.19    113.69 o
  -7   1  11     3274.19     3185.84    149.28 o
  -5   1  11     2245.85     2424.46     58.71 o
  -3   1  11     2183.86     2325.35     77.99 o
  -1   1  11      352.37      399.95     61.91 o
   1   1  11       36.49       51.03     67.16 o
   3   1  11      548.30      691.87    107.56 o
 -22   2  11       28.64       90.25     71.42 o
 -20   2  11      184.91      149.40    130.81 o
 -18   2  11      233.40      325.10    146.70 o
 -16   2  11      115.35       89.54     55.48 o
 -14   2  11      180.41      234.72     49.51 o
 -12   2  11     3297.64     3725.25    311.49 o
 -10   2  11      195.46      250.70     44.52 o
  -8   2  11      185.82      197.49     49.45 o
  -6   2  11        5.44       37.23     45.62 o
  -4   2  11       95.14      117.25     51.09 o
  -2   2  11      463.04      522.79     64.09 o
   0   2  11      504.48      435.41     67.84 o
   2   2  11      133.43      122.11     92.44 o
 -23   3  11       38.01       80.29     73.71 o
 -21   3  11      204.19      217.01    122.11 o
 -19   3  11      133.74      130.88     57.06 o
 -17   3  11      792.65      765.63     97.70 o
 -15   3  11      665.36      679.99     52.56 o
 -13   3  11     1144.50     1274.63    122.68 o
 -11   3  11      523.79      635.08     80.00 o
  -9   3  11      995.00     1004.41     97.90 o
  -7   3  11     4326.63     4320.72    289.67 o
  -5   3  11     3556.50     3456.98    157.51 o
  -3   3  11     1982.97     1969.31     87.08 o
  -1   3  11     1514.43     1660.34    119.04 o
   1   3  11     1654.68     1838.53    101.15 o
   3   3  11      519.63      609.00     96.46 o
 -22   4  11       13.19      -44.75     75.73 o
 -20   4  11      109.12      102.21     65.62 o
 -18   4  11      117.31      199.19     56.43 o
 -16   4  11      555.93      525.90     60.46 o
 -14   4  11      929.78      817.88    157.61 o
 -12   4  11      954.07      895.36     48.52 o
 -10   4  11     2745.50     3076.89    154.55 o
  -8   4  11      985.86      967.87     68.23 o
  -6   4  11     5058.34     5110.33    339.52 o
  -4   4  11     2306.87     2368.43    101.15 o
  -2   4  11     2874.26     3120.02     88.13 o
   0   4  11     1211.05     1336.89     80.55 o
   2   4  11     1197.22     1320.78    102.39 o
 -21   5  11      302.82      283.53     70.06 o
 -19   5  11      309.38      272.59     69.38 o
 -17   5  11      352.89      409.47    126.89 o
 -15   5  11      353.16      433.39    140.29 o
 -13   5  11     1182.05     1244.37    226.89 o
 -11   5  11     1376.03     1437.12    166.51 o
  -9   5  11      585.65      596.02     55.79 o
  -7   5  11      319.33      368.86     52.18 o
  -5   5  11      420.23      385.46     55.71 o
  -3   5  11      298.09      264.56     64.89 o
  -1   5  11      230.30      236.97     65.20 o
   1   5  11       27.29       33.30     79.24 o
   3   5  11       10.31       42.11    102.97 o
 -20   6  11      716.86      580.60     87.46 o
 -18   6  11      677.45      623.03    117.51 o
 -16   6  11     2208.08     2315.91    523.45 o
 -14   6  11      952.58     1127.60     54.70 o
 -12   6  11     1055.37     1115.59     65.84 o
 -10   6  11     1074.98     1135.21    114.74 o
  -8   6  11      962.52     1076.84    112.73 o
  -6   6  11     3691.44     3573.89    119.62 o
  -4   6  11      769.15      732.66     80.77 o
  -2   6  11      101.57      147.01     72.13 o
   0   6  11      109.52      134.16     95.50 o
   2   6  11       62.59      129.19     86.13 o
 -21   7  11      147.99       96.96     76.12 o
 -19   7  11      128.71      119.17     77.30 o
 -17   7  11      180.04      138.50     59.60 o
 -15   7  11      416.64      428.05     62.89 o
 -13   7  11      123.59      140.71     51.98 o
 -11   7  11      474.35      442.36     94.74 o
  -9   7  11      306.65      276.49     53.74 o
  -7   7  11      605.27      619.20     55.15 o
  -5   7  11      285.49      270.91     57.48 o
  -3   7  11      385.33      290.85     70.26 o
  -1   7  11      147.55      145.24     72.00 o
   1   7  11      461.44      499.14     89.57 o
   3   7  11      164.29      109.09     92.25 o
 -20   8  11      100.74       74.12     86.47 o
 -18   8  11      134.93      192.81     71.94 o
 -16   8  11      554.68      508.39    145.65 o
 -14   8  11      683.43      800.75    296.75 o
 -12   8  11      423.53      338.87     64.69 o
 -10   8  11      466.65      415.10     57.39 o
  -8   8  11     1355.40     1279.65    102.11 o
  -6   8  11     1928.10     1745.71    129.09 o
  -4   8  11     1085.20     1055.22     99.81 o
  -2   8  11     1119.93     1074.17     76.48 o
   0   8  11      380.44      448.43    101.24 o
   2   8  11      728.12      763.26    116.75 o
 -19   9  11       25.91       11.33     83.09 o
 -17   9  11        2.73      -43.71     67.54 o
 -15   9  11       63.72       38.04     65.42 o
 -13   9  11      288.87      251.00     59.93 o
 -11   9  11      191.70      202.41     60.95 o
  -9   9  11      204.60      204.11     59.24 o
  -7   9  11      202.43      222.61     95.98 o
  -5   9  11      146.82      115.76     69.33 o
  -3   9  11      102.92      119.20     61.26 o
  -1   9  11      338.24      306.87     79.80 o
   1   9  11      126.79      225.46    112.35 o
 -16  10  11      437.19      344.79    152.73 o
 -14  10  11      843.75      781.37    274.93 o
 -12  10  11       61.67       40.23     67.17 o
 -10  10  11      499.48      465.21     82.68 o
  -8  10  11      324.86      351.59     82.78 o
  -6  10  11      500.20      475.28     56.16 o
  -4  10  11      855.54      856.96     62.85 o
  -2  10  11      462.79      442.53     75.61 o
   0  10  11       75.06       75.22    112.92 o
   2  10  11      232.43      138.95    124.02 o
 -15  11  11      113.89       91.63     72.80 o
 -13  11  11      760.00      665.49    242.30 o
 -11  11  11      220.20      178.65     75.91 o
  -9  11  11      148.05      157.65     55.65 o
  -7  11  11      510.80      536.61     61.00 o
  -5  11  11      434.53      443.45     68.34 o
  -3  11  11       93.59      138.96     75.22 o
  -1  11  11      666.74      831.20    116.56 o
 -12  12  11       95.35       70.38     67.95 o
 -10  12  11       26.79       51.52     67.35 o
  -8  12  11        9.10       10.66     63.58 o
  -6  12  11      103.94       94.53     65.68 o
  -4  12  11       61.31       47.70     76.36 o
  -2  12  11      117.75       74.02     91.90 o
 -22   0  12       31.38       58.57     95.50 o
 -20   0  12      426.36      571.11     86.89 o
 -18   0  12      514.88      561.54     89.00 o
 -16   0  12     1053.13      781.44     72.73 o
 -14   0  12      612.17      662.40     71.01 o
 -12   0  12      675.43      663.16     68.52 o
 -10   0  12      287.85      227.75     80.57 o
  -8   0  12     1534.50     1456.47     85.36 o
  -6   0  12     2571.75     2403.47     93.97 o
  -4   0  12     2801.32     2846.72     96.27 o
  -2   0  12     1957.27     1969.78    100.86 o
   0   0  12     1485.87     1648.82    105.07 o
   2   0  12     1576.77     1633.12    123.25 o
 -23   1  12       73.53       73.05     72.78 o
 -21   1  12        3.10       10.73     75.17 o
 -19   1  12       47.95      137.85     60.96 o
 -17   1  12      112.34      160.96     52.92 o
 -15   1  12      111.56      132.36     51.90 o
 -13   1  12      276.94      366.89     61.24 o
 -11   1  12      335.62      341.83     52.54 o
  -9   1  12       54.94       97.31     45.86 o
  -7   1  12      499.59      524.18     53.59 o
  -5   1  12      532.11      516.67     50.61 o
  -3   1  12      691.74      712.68     63.72 o
  -1   1  12      710.74      699.56     70.94 o
   1   1  12      449.90      372.31     75.86 o
 -22   2  12      255.68      337.19     77.96 o
 -20   2  12      289.07      298.38     65.00 o
 -18   2  12      999.22     1266.97     61.74 o
 -16   2  12     1203.03     1512.17    170.15 o
 -14   2  12     2293.17     2379.22    587.18 o
 -12   2  12     1824.77     1703.88    130.62 o
 -10   2  12       75.75       99.98     49.57 o
  -8   2  12     4007.83     4069.93    177.04 o
  -6   2  12     1430.22     1652.40     70.43 o
  -4   2  12     2209.29     2283.42     67.20 o
  -2   2  12      883.56      991.66     70.27 o
   0   2  12      466.63      513.80     71.58 o
   2   2  12       10.97        2.30    102.97 o
 -23   3  12      217.70      214.94     80.29 o
 -21   3  12       19.97       32.52     70.56 o
 -19   3  12      283.13      307.02     58.93 o
 -17   3  12      206.56      321.91     61.15 o
 -15   3  12     1434.74     1704.95    109.76 o
 -13   3  12     1624.53     1804.06    215.50 o
 -11   3  12     2909.93     3229.29    103.35 o
  -9   3  12      340.22      311.20     52.33 o
  -7   3  12      412.27      424.57     56.94 o
  -5   3  12     1748.13     1745.84     65.93 o
  -3   3  12      544.80      652.21     85.36 o
  -1   3  12      362.52      446.51     67.07 o
   1   3  12      264.36      294.74    102.39 o
   3   3  12      170.61      122.68    110.81 o
 -22   4  12        2.64       16.59     77.01 o
 -20   4  12       28.50       80.96     65.06 o
 -18   4  12       96.30       69.56     58.64 o
 -16   4  12      219.66      331.02     63.54 o
 -14   4  12      764.55      744.06    176.56 o
 -12   4  12     1959.07     2248.02    202.87 o
 -10   4  12      628.94      864.20    148.04 o
  -8   4  12      602.40      699.96     54.68 o
  -6   4  12      701.39      782.29     56.75 o
  -4   4  12     1181.25     1226.83     61.89 o
  -2   4  12      887.51      927.92     74.85 o
   0   4  12      169.22      215.92     82.77 o
   2   4  12       50.35      -57.61    102.97 o
 -21   5  12       71.42       82.44     74.88 o
 -19   5  12      236.78      231.94     62.98 o
 -17   5  12      216.96      212.46     62.91 o
 -15   5  12      675.85      656.06     81.72 o
 -13   5  12      989.71     1121.15     53.71 o
 -11   5  12     2311.71     2736.33    117.23 o
  -9   5  12      791.61      671.92     51.57 o
  -7   5  12      562.72      563.98     62.18 o
  -5   5  12     1420.38     1424.41    148.52 o
  -3   5  12      846.74      839.80     65.91 o
  -1   5  12      731.41      718.39     75.27 o
   1   5  12      444.43      471.01     87.27 o
   3   5  12       73.33      104.50    115.60 o
 -20   6  12       47.52       83.92     70.13 o
 -18   6  12       54.25       44.45     67.07 o
 -16   6  12      150.60      121.64     58.37 o
 -14   6  12       53.90      113.10     64.97 o
 -12   6  12      260.37      301.90     67.08 o
 -10   6  12       72.29       79.64     55.92 o
  -8   6  12      304.03      303.01     56.26 o
  -6   6  12      450.09      514.45     65.55 o
  -4   6  12      212.30      171.75     63.13 o
  -2   6  12      154.50      104.84     70.37 o
   0   6  12       87.81      120.77     87.46 o
   2   6  12      124.51      114.64    117.13 o
 -19   7  12      512.35      526.46    184.31 o
 -17   7  12      440.16      421.71    174.36 o
 -15   7  12      912.92      885.09    234.55 o
 -13   7  12      614.78      628.25     64.12 o
 -11   7  12      363.70      303.86     54.73 o
  -9   7  12     1040.64     1106.71     69.09 o
  -7   7  12      473.03      532.79     71.29 o
  -5   7  12     1677.42     1583.78    144.21 o
  -3   7  12      966.50     1021.51    111.10 o
  -1   7  12      627.49      725.56     91.10 o
   1   7  12      481.06      547.37    108.52 o
 -18   8  12       22.73        9.02     79.26 o
 -16   8  12       13.00       26.29     67.92 o
 -14   8  12      114.69       38.16     60.36 o
 -12   8  12       38.48       24.47     57.06 o
 -10   8  12       96.39       81.77     60.60 o
  -8   8  12       33.30       52.18     65.36 o
  -6   8  12      153.94      198.53     62.66 o
  -4   8  12      376.80      369.30     75.63 o
  -2   8  12      202.85      155.63     72.46 o
   0   8  12      149.30      238.47    111.96 o
   2   8  12       44.35      150.24    106.80 o
 -17   9  12      449.62      351.34    119.04 o
 -15   9  12      534.51      367.85     73.75 o
 -13   9  12       54.37       74.95     66.19 o
 -11   9  12      728.51      654.32     61.21 o
  -9   9  12      759.91      696.96     65.23 o
  -7   9  12      578.76      609.76     73.93 o
  -5   9  12     1062.79     1059.42     80.77 o
  -3   9  12      191.07      168.09     68.42 o
  -1   9  12       21.40      -30.24    112.35 o
   1   9  12      163.37      216.08    109.67 o
 -16  10  12       15.97      -40.80     77.20 o
 -14  10  12      470.19      262.16     73.89 o
 -12  10  12      105.80       85.71     71.46 o
 -10  10  12      119.75      193.21     69.83 o
  -8  10  12       62.59      132.54     74.03 o
  -6  10  12      696.31      771.94     63.39 o
  -4  10  12       10.23        7.43     67.92 o
  -2  10  12       17.99       59.12     94.65 o
   0  10  12      145.84      136.65    125.74 o
 -13  11  12      112.78       64.66     80.20 o
 -11  11  12      133.68       90.54     71.25 o
  -9  11  12      341.70      269.04     66.27 o
  -7  11  12      418.35      337.04     62.43 o
  -5  11  12     1011.72     1016.54     72.42 o
  -3  11  12      208.70      168.33     81.66 o
 -10  12  12      222.14      181.90     67.95 o
  -8  12  12      460.60      394.47     69.55 o
  -6  12  12      419.37      298.28     86.42 o
 -23   1  13       80.75       93.08     81.25 o
 -21   1  13      327.05      387.01    143.16 o
 -19   1  13       69.85       71.43     59.61 o
 -17   1  13     1196.35     1358.95    170.53 o
 -15   1  13      541.49      689.74     77.32 o
 -13   1  13     2436.25     2605.60     57.92 o
 -11   1  13     1829.98     1950.44    142.87 o
  -9   1  13      551.66      615.61     64.26 o
  -7   1  13      431.54      461.33     64.20 o
  -5   1  13      283.78      358.56     62.79 o
  -3   1  13     1528.90     1620.20     78.76 o
  -1   1  13      489.49      539.40     75.66 o
   1   1  13      386.34      479.87     93.40 o
 -22   2  13       56.42       46.95     76.45 o
 -20   2  13       21.47        2.12     64.51 o
 -18   2  13      320.14      290.38    102.97 o
 -16   2  13      481.02      569.18    146.41 o
 -14   2  13      616.40      576.46     57.05 o
 -12   2  13      473.65      480.02     51.98 o
 -10   2  13        3.52       59.87     60.83 o
  -8   2  13      619.16      502.86     60.69 o
  -6   2  13      794.64      801.31     74.64 o
  -4   2  13      186.46      246.22     65.92 o
  -2   2  13      390.38      375.02     75.74 o
   0   2  13        4.37       27.66     85.42 o
   2   2  13        5.00       52.06    116.56 o
 -21   3  13       77.72       88.84     69.51 o
 -19   3  13      123.09       70.19     62.40 o
 -17   3  13      432.87      422.15     66.89 o
 -15   3  13      640.16      613.28     55.78 o
 -13   3  13      769.02      785.65     59.61 o
 -11   3  13      544.14      605.16     59.90 o
  -9   3  13     1118.08     1232.64    124.79 o
  -7   3  13      704.82      787.18     58.99 o
  -5   3  13     1700.77     1810.98     71.66 o
  -3   3  13     1497.70     1609.36     88.52 o
  -1   3  13      545.72      543.68     81.19 o
   1   3  13      391.39      472.16    115.60 o
 -22   4  13       95.96      120.70     81.65 o
 -20   4  13       33.14       47.11     69.67 o
 -18   4  13      195.81      158.12     64.58 o
 -16   4  13      346.47      439.44     61.75 o
 -14   4  13      804.01      856.56    103.83 o
 -12   4  13     1562.88     1478.18     92.35 o
 -10   4  13      449.97      485.97     57.80 o
  -8   4  13      184.97      154.74     53.19 o
  -6   4  13     1341.74     1307.56     63.03 o
  -4   4  13     1818.64     1908.03    106.03 o
  -2   4  13      979.36     1087.50     73.85 o
   0   4  13      581.07      634.65    106.99 o
   2   4  13      201.24      232.92    121.53 o
 -21   5  13      147.23      111.03     78.91 o
 -19   5  13      150.56       83.01     71.84 o
 -17   5  13      495.33      485.70    229.76 o
 -15   5  13      507.12      490.44    101.91 o
 -13   5  13      561.24      622.18    198.76 o
 -11   5  13      164.58      187.42     54.06 o
  -9   5  13      137.24      144.32     54.90 o
  -7   5  13      902.00      908.20     68.61 o
  -5   5  13      204.35      195.63     69.46 o
  -3   5  13       43.00       86.90     70.48 o
  -1   5  13       83.25       71.68     91.45 o
   1   5  13       32.64       78.47    113.69 o
 -20   6  13      289.15      226.59     73.35 o
 -18   6  13      379.24      423.30     97.99 o
 -16   6  13      637.28      470.60     84.21 o
 -14   6  13      677.28      622.38     64.31 o
 -12   6  13      933.37     1030.25     62.71 o
 -10   6  13     2450.60     2490.87    197.04 o
  -8   6  13      155.59      103.54     64.28 o
  -6   6  13      792.83      781.79    169.67 o
  -4   6  13      679.12      692.31     74.35 o
  -2   6  13      295.49      317.19     90.88 o
   0   6  13       80.46      120.96     97.80 o
   2   6  13      400.74      391.39    131.87 o
 -19   7  13       48.05       71.16     73.43 o
 -17   7  13      100.49       83.99     70.63 o
 -15   7  13      110.06      128.28     62.06 o
 -13   7  13       55.91       25.06     63.74 o
 -11   7  13       35.77       39.46     62.81 o
  -9   7  13      966.24     1107.90    134.55 o
  -7   7  13      616.02      531.29     72.13 o
  -5   7  13      238.67      273.04     76.75 o
  -3   7  13      458.55      434.17     81.56 o
  -1   7  13       32.27       66.22     97.99 o
   1   7  13       67.15       69.09    123.06 o
 -18   8  13      266.33      218.82     77.35 o
 -16   8  13      346.07      265.88     75.36 o
 -14   8  13      206.44      180.90     68.26 o
 -12   8  13      453.30      354.35     71.32 o
 -10   8  13     1304.57     1108.38     91.10 o
  -8   8  13      265.17      201.72     66.69 o
  -6   8  13      508.46      454.13     75.91 o
  -4   8  13     1486.81     1520.88    231.49 o
  -2   8  13      285.70      195.79    119.81 o
   0   8  13      499.92      546.22    132.82 o
 -17   9  13        1.82      -18.50     80.29 o
 -15   9  13        2.27       14.58     74.22 o
 -13   9  13      103.19       54.29     76.36 o
 -11   9  13       46.91       71.01     71.14 o
  -9   9  13      137.07      165.09     70.10 o
  -7   9  13      130.51       98.83     72.97 o
  -5   9  13       42.02       71.68     67.05 o
  -3   9  13      237.11      182.76     89.05 o
  -1   9  13      116.09      133.21    110.05 o
 -14  10  13      325.86      221.83     77.32 o
 -12  10  13      113.61       93.30     76.92 o
 -10  10  13      143.44      203.79     77.01 o
  -8  10  13      632.50      516.94     85.36 o
  -6  10  13      405.14      423.17     70.81 o
  -4  10  13      576.25      613.21     84.20 o
 -11  11  13      148.01       93.27     83.69 o
  -9  11  13      178.07      171.10     70.49 o
  -7  11  13      397.76      373.53     72.94 o
 -22   0  14      438.36      229.86    111.58 o
 -20   0  14      185.96      156.94     94.55 o
 -18   0  14      115.05      101.44     86.89 o
 -16   0  14      385.82      384.88     82.30 o
 -14   0  14      464.03      457.99     78.28 o
 -12   0  14      897.01      920.58     94.93 o
 -10   0  14     1305.05     1411.69     98.57 o
  -8   0  14      785.32      687.47     82.30 o
  -6   0  14      756.00      625.27     82.87 o
  -4   0  14     2181.61     2148.73    118.09 o
  -2   0  14     2163.09     2078.68    125.74 o
   0   0  14      983.13     1128.05    136.08 o
 -21   1  14       69.39      119.37    110.53 o
 -19   1  14       54.30        0.08     63.31 o
 -17   1  14       54.04       46.91     68.00 o
 -15   1  14       90.76       68.51     61.07 o
 -13   1  14       58.89       82.54     55.38 o
 -11   1  14       95.39      117.14     57.82 o
  -9   1  14      108.13      189.52     60.28 o
  -7   1  14      258.14      304.24     68.47 o
  -5   1  14      243.72      270.81     68.60 o
  -3   1  14      301.24      401.12     73.75 o
  -1   1  14      361.35      389.45     86.60 o
   1   1  14      280.53      330.34    107.19 o
 -22   2  14      326.03      223.46     81.54 o
 -20   2  14      235.50      197.86     72.53 o
 -18   2  14      118.55      104.93     65.54 o
 -16   2  14     1076.10     1295.01     61.08 o
 -14   2  14      476.68      540.38     65.26 o
 -12   2  14     1768.75     1873.82    173.30 o
 -10   2  14     1055.92     1105.80     61.20 o
  -8   2  14      411.73      495.30     64.79 o
  -6   2  14      135.97      140.78     71.52 o
  -4   2  14      508.55      517.38     76.24 o
  -2   2  14      457.53      491.97     82.35 o
   0   2  14      241.05      275.42     96.20 o
 -21   3  14        7.28       72.90     78.04 o
 -19   3  14      254.36      293.11     67.90 o
 -17   3  14      112.39       90.86     60.66 o
 -15   3  14      614.68      603.38     73.21 o
 -13   3  14      189.96      160.12     55.96 o
 -11   3  14      564.64      657.40     57.78 o
  -9   3  14      550.84      562.42     65.82 o
  -7   3  14      167.67      178.09     62.63 o
  -5   3  14      177.75      128.39     73.27 o
  -3   3  14       32.84       44.94     79.06 o
  -1   3  14       53.02       53.78     90.39 o
   1   3  14       14.06       18.95    125.93 o
 -20   4  14       18.70       42.93     70.90 o
 -18   4  14       96.13       84.39     75.14 o
 -16   4  14      478.69      397.46    125.17 o
 -14   4  14      347.29      340.17     60.33 o
 -12   4  14      277.92      320.34     68.19 o
 -10   4  14      164.43      145.39     62.32 o
  -8   4  14      283.55      349.25     61.89 o
  -6   4  14      664.75      722.04     74.27 o
  -4   4  14      138.84      186.55     78.77 o
  -2   4  14      989.17     1128.63     91.87 o
   0   4  14       51.56       31.58    106.03 o
   2   4  14       58.98       40.96    144.88 o
 -19   5  14       17.17      -15.45     80.19 o
 -17   5  14      476.87      373.33     74.62 o
 -15   5  14      929.16      802.07     63.46 o
 -13   5  14      434.61      407.62     66.76 o
 -11   5  14     1154.61     1185.92     85.93 o
  -9   5  14      306.69      381.37     68.68 o
  -7   5  14      157.94      190.36     71.25 o
  -5   5  14      764.93      837.97     73.54 o
  -3   5  14      976.76     1148.73    117.42 o
  -1   5  14       93.45      166.89    117.13 o
   1   5  14       96.94      171.87    133.97 o
 -18   6  14       15.25       50.79     75.00 o
 -16   6  14      209.01      182.50     91.29 o
 -14   6  14       79.47       26.33     66.88 o
 -12   6  14       33.43       27.71     65.78 o
 -10   6  14      290.95      204.94     59.95 o
  -8   6  14      189.96      125.44     74.36 o
  -6   6  14      207.64      205.88     81.31 o
  -4   6  14      187.44      204.25     78.60 o
  -2   6  14      356.28      294.74    121.72 o
   0   6  14      262.50      243.26    135.12 o
 -17   7  14      588.91      418.36     73.21 o
 -15   7  14      213.77       71.63     72.07 o
 -13   7  14      401.99      366.43     69.08 o
 -11   7  14      778.38      619.26     73.69 o
  -9   7  14      180.97      210.04     68.37 o
  -7   7  14      188.12      126.55     76.38 o
  -5   7  14     1170.92     1093.08     89.12 o
  -3   7  14      841.65      715.94     92.79 o
  -1   7  14      366.84      353.50    111.58 o
 -16   8  14      234.79      139.89     78.03 o
 -14   8  14       61.91       15.41     72.39 o
 -12   8  14       93.35       78.29     73.67 o
 -10   8  14      200.05       71.63     73.04 o
  -8   8  14      195.36      135.68     74.47 o
  -6   8  14      287.28      294.35     79.52 o
  -4   8  14      173.22      250.65     79.74 o
  -2   8  14      115.27       64.31    126.32 o
 -15   9  14      336.99      174.58     80.08 o
 -13   9  14      344.41      211.77     77.22 o
 -11   9  14      449.30      369.24     86.22 o
  -9   9  14     1175.34      996.31     87.99 o
  -7   9  14       22.63       49.74     85.69 o
  -5   9  14     1103.45     1108.43     85.55 o
 -12  10  14      136.49       19.38     82.00 o
 -10  10  14      136.83      134.02     89.76 o
  -8  10  14     1170.84     1080.97     87.48 o
 -21   1  15      302.41      357.82     80.93 o
 -19   1  15        5.35       15.41     70.55 o
 -17   1  15      397.99      346.08     73.41 o
 -15   1  15      838.77      864.44     62.66 o
 -13   1  15      739.17      639.64     70.77 o
 -11   1  15      802.88      880.16     75.12 o
  -9   1  15      590.11      692.97     68.94 o
  -7   1  15      209.54      313.61     72.70 o
  -5   1  15      254.36      339.36     76.81 o
  -3   1  15      340.94      338.92     92.06 o
  -1   1  15      468.59      508.85     99.50 o
   1   1  15       76.18       78.47    167.08 o
 -20   2  15      256.66      276.25     77.24 o
 -18   2  15       52.89       45.55     67.72 o
 -16   2  15      176.99       96.72     67.02 o
 -14   2  15      203.28      167.30     67.20 o
 -12   2  15        3.76      -12.02     64.38 o
 -10   2  15      119.39       63.68     63.96 o
  -8   2  15      178.55      224.17     74.29 o
  -6   2  15        6.48       26.35     68.70 o
  -4   2  15        5.05       22.88     78.37 o
  -2   2  15      372.94      517.14    106.22 o
   0   2  15       24.08       -9.95    143.92 o
 -19   3  15       96.06       96.71     70.59 o
 -17   3  15      213.40      131.18     78.85 o
 -15   3  15      668.03      684.63    142.01 o
 -13   3  15      565.46      519.35     66.76 o
 -11   3  15      490.35      468.19     62.44 o
  -9   3  15      795.80      799.80     69.74 o
  -7   3  15      578.08      592.80     70.11 o
  -5   3  15      347.15      322.92     83.11 o
  -3   3  15      862.06      949.59     96.79 o
  -1   3  15      938.47      978.07    106.59 o
 -20   4  15       79.58       30.56     75.79 o
 -18   4  15      209.77      158.99     71.17 o
 -16   4  15      457.05      346.60     66.99 o
 -14   4  15      279.49      323.67    113.02 o
 -12   4  15      277.03      313.84     66.76 o
 -10   4  15      760.69      737.51     82.39 o
  -8   4  15      541.48      512.34     70.37 o
  -6   4  15      664.07      684.23     83.49 o
  -4   4  15      361.96      425.09     89.57 o
  -2   4  15      320.09      343.87    105.84 o
 -19   5  15      214.80      128.36     80.68 o
 -17   5  15        6.84      -11.84     74.94 o
 -15   5  15      934.73     1008.43    309.38 o
 -13   5  15       24.81       51.61     73.06 o
 -11   5  15      252.67      206.40     68.42 o
  -9   5  15       84.95       75.40     68.31 o
  -7   5  15       95.13       47.36     74.73 o
  -5   5  15       15.52       48.19     86.22 o
  -3   5  15      321.55      400.55    101.41 o
 -18   6  15      458.83      304.79     77.55 o
 -16   6  15      454.80      454.42    111.39 o
 -14   6  15      493.93      317.13     68.71 o
 -12   6  15      140.21      124.81     70.19 o
 -10   6  15      319.39      193.23     74.97 o
  -8   6  15      421.98      274.45     76.50 o
  -6   6  15      205.21      137.22     80.69 o
  -4   6  15      407.08      412.64    103.93 o
 -17   7  15       43.71       88.61    125.17 o
 -15   7  15      118.60       32.63     77.59 o
 -13   7  15       56.92       73.40     80.25 o
 -11   7  15      116.94      134.48     82.24 o
  -9   7  15      199.27      277.22     76.46 o
  -7   7  15       52.70       85.58     89.92 o
  -5   7  15      300.01      207.06     99.88 o
 -14   8  15      477.42      272.60     80.55 o
 -12   8  15      385.47      327.66     74.23 o
 -10   8  15      383.80      289.66     78.83 o
  -8   8  15      207.99      188.93     82.45 o
  -6   8  15      501.51      385.42     91.36 o
 -20   0  16      261.58      316.18    125.74 o
 -18   0  16      156.99      147.75     99.71 o
 -16   0  16      326.81      363.83    114.83 o
 -14   0  16      923.03      870.44     98.95 o
 -12   0  16      445.70      426.22     94.93 o
 -10   0  16      457.22      462.97    109.47 o
  -8   0  16     1122.25     1008.81    119.62 o
  -6   0  16      973.75     1017.04    118.85 o
  -4   0  16      756.36      788.52    124.59 o
  -2   0  16     1117.67     1071.01    147.94 o
 -19   1  16       61.23       12.40     74.03 o
 -17   1  16      162.92      145.54     69.04 o
 -15   1  16       62.97       54.98     66.44 o
 -13   1  16      399.02      502.03     73.01 o
 -11   1  16      112.19      176.83     70.82 o
  -9   1  16      162.07      246.32     67.90 o
  -7   1  16      277.71      376.67     80.52 o
  -5   1  16      317.19      405.09     86.71 o
  -3   1  16      407.27      355.34    103.42 o
 -18   2  16      105.49      202.97     76.87 o
 -16   2  16      426.68      412.26     73.67 o
 -14   2  16     1432.73     1544.80    389.76 o
 -12   2  16      310.61      316.24     73.58 o
 -10   2  16      426.19      372.81     73.90 o
  -8   2  16      253.12      242.70     79.22 o
  -6   2  16      162.35      212.71     85.36 o
  -4   2  16      131.41       95.29     98.04 o
 -19   3  16      143.95      105.07     83.92 o
 -17   3  16       80.40       59.17     72.24 o
 -15   3  16      322.45      250.05     77.51 o
 -13   3  16       96.66      105.17     76.11 o
 -11   3  16      198.87      227.87     73.44 o
  -9   3  16      376.03      308.46     73.58 o
  -7   3  16      293.08      296.84     86.93 o
  -5   3  16        6.77       14.56     91.99 o
  -3   3  16       87.94      121.09    104.25 o
 -18   4  16      117.74       -0.70     81.36 o
 -16   4  16      415.41      268.33     77.90 o
 -14   4  16      456.92      318.84     69.75 o
 -12   4  16      289.49      253.29     69.15 o
 -10   4  16      244.04      209.96     74.39 o
  -8   4  16      164.42      199.06     78.45 o
  -6   4  16      111.40      149.51     95.15 o
  -4   4  16      351.65      336.34    102.74 o
 -17   5  16      288.65      276.89     81.60 o
 -15   5  16      279.20      163.04     80.18 o
 -13   5  16      279.41      144.73     75.26 o
 -11   5  16      249.91      231.28     81.47 o
  -9   5  16      469.80      414.16     84.63 o
  -7   5  16      886.06      851.15     93.64 o
  -5   5  16      345.79      389.56    103.64 o
 -16   6  16        2.66        2.05     77.21 o
 -14   6  16       34.08       34.03     78.93 o
 -12   6  16        4.23       45.59     82.93 o
 -10   6  16       19.94       73.34     81.22 o
  -8   6  16       48.99       52.30     91.34 o
  -6   6  16       41.64       45.41    100.91 o
 -13   7  16       91.09      160.74     90.71 o
 -11   7  16      225.83      128.82     82.59 o
  -9   7  16      168.10      165.47     94.97 o
 -17   1  17       17.72       48.05     90.27 o
 -15   1  17      627.50      433.96     89.18 o
 -13   1  17      945.96      697.40    111.48 o
 -11   1  17       81.63      100.76     78.84 o
  -9   1  17      181.39      175.75     89.30 o
  -7   1  17      240.30      227.82     89.81 o
 -16   2  17      460.67      391.86     77.20 o
 -14   2  17       14.71       75.79     85.12 o
 -12   2  17      133.97      187.14     80.63 o
 -10   2  17       21.33        4.85     87.33 o
  -8   2  17       33.44       76.81     93.44 o
  -6   2  17      270.64      392.81    104.16 o
 -17   3  17      108.84      108.71    128.42 o
 -15   3  17      250.80      162.85     81.20 o
 -13   3  17      484.54      378.19     87.56 o
 -11   3  17      132.09      158.29     89.61 o
  -9   3  17      120.76      111.67     83.27 o
  -7   3  17      187.59      141.79     89.16 o
 -14   4  17      165.25      188.16     87.89 o
 -12   4  17      232.56      211.79     82.99 o
 -10   4  17      272.04      259.71     84.01 o
  -8   4  17      172.14      184.82     90.03 o
 -11   5  17      111.68      101.76     87.23 o
 
